# Supplementary material for: Revisiting olfactory receptors as putative drivers of cancer
Source: Wellcome Open Res. 2017 Feb 10;2:9. [Version 1] doi: 10.12688/wellcomeopenres.10646.1 (PMC5421569; doi:10.12688/wellcomeopenres.10646.1)
Supplement: Supplementary file 1 [file wellcomeopenres-2-11472-s0000.tgz › 873504ed-1102-47c8-b638-402f7ec15dfd.xlsx]

## Sheet: Supplementary Table 1A
Tissue	tumor type	TCGA classification	Cosmic ID
aero_dig_tract	head and neck	HNSC	753531
aero_dig_tract	head and neck	HNSC	753532
aero_dig_tract	head and neck	HNSC	753535
aero_dig_tract	head and neck	HNSC	753538
aero_dig_tract	head and neck	HNSC	753541
aero_dig_tract	head and neck	HNSC	753561
aero_dig_tract	head and neck	HNSC	753562
aero_dig_tract	head and neck	HNSC	753570
aero_dig_tract	head and neck	HNSC	753583
aero_dig_tract	head and neck	HNSC	906837
aero_dig_tract	head and neck	HNSC	906863
aero_dig_tract	head and neck	HNSC	907059
aero_dig_tract	head and neck	HNSC	907061
aero_dig_tract	head and neck	HNSC	907062
aero_dig_tract	head and neck	HNSC	909700
aero_dig_tract	head and neck	HNSC	909708
aero_dig_tract	head and neck	HNSC	909709
aero_dig_tract	head and neck	HNSC	910701
aero_dig_tract	head and neck	HNSC	910904
aero_dig_tract	head and neck	HNSC	910911
aero_dig_tract	head and neck	HNSC	910916
aero_dig_tract	head and neck	HNSC	910936
aero_dig_tract	head and neck	HNSC	924111
aero_dig_tract	head and neck	HNSC	1240121
aero_dig_tract	head and neck	HNSC	1240122
aero_dig_tract	head and neck	HNSC	1240161
aero_dig_tract	head and neck	HNSC	1240162
aero_dig_tract	head and neck	HNSC	1240196
aero_dig_tract	head and neck	HNSC	1240204
aero_dig_tract	head and neck	HNSC	1240205
aero_dig_tract	head and neck	HNSC	1240206
aero_dig_tract	head and neck	HNSC	1240207
aero_dig_tract	head and neck	HNSC	1290724
aero_dig_tract	head and neck	HNSC	1290725
aero_dig_tract	head and neck	HNSC	1298156
aero_dig_tract	head and neck	HNSC	1298215
aero_dig_tract	head and neck	HNSC	1298362
aero_dig_tract	head and neck	HNSC	1298529
aero_dig_tract	head and neck	HNSC	1298531
aero_dig_tract	head and neck	HNSC	1299050
aero_dig_tract	head and neck	HNSC	1299052
aero_dig_tract	head and neck	HNSC	1299059
aero_dig_tract	head and neck		906794
aero_dig_tract	head and neck		1240140
aero_dig_tract	oesophagus	ESCA	735784
aero_dig_tract	oesophagus	ESCA	753555
aero_dig_tract	oesophagus	ESCA	753559
aero_dig_tract	oesophagus	ESCA	753573
aero_dig_tract	oesophagus	ESCA	753574
aero_dig_tract	oesophagus	ESCA	753575
aero_dig_tract	oesophagus	ESCA	753576
aero_dig_tract	oesophagus	ESCA	753614
aero_dig_tract	oesophagus	ESCA	753621
aero_dig_tract	oesophagus	ESCA	753622
aero_dig_tract	oesophagus	ESCA	753623
aero_dig_tract	oesophagus	ESCA	906817
aero_dig_tract	oesophagus	ESCA	907317
aero_dig_tract	oesophagus	ESCA	907318
aero_dig_tract	oesophagus	ESCA	907319
aero_dig_tract	oesophagus	ESCA	907320
aero_dig_tract	oesophagus	ESCA	907321
aero_dig_tract	oesophagus	ESCA	910079
aero_dig_tract	oesophagus	ESCA	910549
aero_dig_tract	oesophagus	ESCA	946353
aero_dig_tract	oesophagus	ESCA	946354
aero_dig_tract	oesophagus	ESCA	946355
aero_dig_tract	oesophagus	ESCA	946356
aero_dig_tract	oesophagus	ESCA	1240167
aero_dig_tract	oesophagus	ESCA	1298222
aero_dig_tract	oesophagus	ESCA	1298359
aero_dig_tract	oesophagus	ESCA	1299064
aero_dig_tract	oesophagus	ESCA	1503361
aero_dig_tract	oesophagus	ESCA	1503362
aero_dig_tract	oesophagus	ESCA	1503363
aero_dig_tract	oesophagus	ESCA	1503365
aero_dig_tract	oesophagus	ESCA	1503366
aero_dig_tract	oesophagus	ESCA	1503367
aero_dig_tract	oesophagus	ESCA	1503368
aero_dig_tract	oesophagus	ESCA	1503371
bone	bone_other		909717
bone	bone_other		1290795
bone	chondrosarcoma		907290
bone	chondrosarcoma		1290765
bone	chondrosarcoma		1290767
bone	chondrosarcoma		1290768
bone	chondrosarcoma		1303912
bone	ewings_sarcoma		684055
bone	ewings_sarcoma		684057
bone	ewings_sarcoma		684059
bone	ewings_sarcoma		684062
bone	ewings_sarcoma		684072
bone	ewings_sarcoma		753539
bone	ewings_sarcoma		909731
bone	ewings_sarcoma		949155
bone	ewings_sarcoma		949156
bone	ewings_sarcoma		949157
bone	ewings_sarcoma		949158
bone	ewings_sarcoma		949160
bone	ewings_sarcoma		949161
bone	ewings_sarcoma		949162
bone	ewings_sarcoma		949163
bone	ewings_sarcoma		949164
bone	ewings_sarcoma		949165
bone	ewings_sarcoma		949166
bone	ewings_sarcoma		949167
bone	ewings_sarcoma		949168
bone	ewings_sarcoma		1240221
bone	osteosarcoma		906827
bone	osteosarcoma		907060
bone	osteosarcoma		907072
bone	osteosarcoma		908131
bone	osteosarcoma		909707
bone	osteosarcoma		909776
bone	osteosarcoma		909977
bone	osteosarcoma		910849
bone	osteosarcoma		925345
bone	osteosarcoma		1290807
breast	breast	BRCA	749709
breast	breast	BRCA	749710
breast	breast	BRCA	749711
breast	breast	BRCA	749712
breast	breast	BRCA	749713
breast	breast	BRCA	749714
breast	breast	BRCA	749715
breast	breast	BRCA	749716
breast	breast	BRCA	749717
breast	breast	BRCA	905945
breast	breast	BRCA	905946
breast	breast	BRCA	905951
breast	breast	BRCA	905957
breast	breast	BRCA	905960
breast	breast	BRCA	906801
breast	breast	BRCA	906812
breast	breast	BRCA	906826
breast	breast	BRCA	906844
breast	breast	BRCA	906851
breast	breast	BRCA	906862
breast	breast	BRCA	907045
breast	breast	BRCA	907046
breast	breast	BRCA	907048
breast	breast	BRCA	908121
breast	breast	BRCA	908122
breast	breast	BRCA	908123
breast	breast	BRCA	908151
breast	breast	BRCA	909256
breast	breast	BRCA	909778
breast	breast	BRCA	909907
breast	breast	BRCA	910704
breast	breast	BRCA	910852
breast	breast	BRCA	910910
breast	breast	BRCA	910927
breast	breast	BRCA	910948
breast	breast	BRCA	924106
breast	breast	BRCA	924240
breast	breast	BRCA	925338
breast	breast	BRCA	946359
breast	breast	BRCA	946382
breast	breast	BRCA	949093
breast	breast	BRCA	1240172
breast	breast	BRCA	1290798
breast	breast	BRCA	1290905
breast	breast	BRCA	1290906
breast	breast	BRCA	1290922
breast	breast	BRCA	1298157
breast	breast	BRCA	1303900
breast	breast	BRCA	1330941
breast	breast		907047
digestive_system	biliary_tract		906853
digestive_system	biliary_tract		906861
digestive_system	biliary_tract		907069
digestive_system	biliary_tract		909769
digestive_system	biliary_tract		910695
digestive_system	digestive_system_other		907073
digestive_system	liver	LIHC	907057
digestive_system	liver	LIHC	907071
digestive_system	liver	LIHC	909719
digestive_system	liver	LIHC	909736
digestive_system	liver	LIHC	909737
digestive_system	liver	LIHC	909738
digestive_system	liver	LIHC	909739
digestive_system	liver	LIHC	910850
digestive_system	liver	LIHC	1240147
digestive_system	liver	LIHC	1240157
digestive_system	liver	LIHC	1240158
digestive_system	liver	LIHC	1240159
digestive_system	liver	LIHC	1240160
digestive_system	liver	LIHC	1240216
digestive_system	liver	LIHC	1240217
digestive_system	liver	LIHC	1298146
digestive_system	liver	LIHC	1298151
digestive_system	stomach	STAD	906790
digestive_system	stomach	STAD	906869
digestive_system	stomach	STAD	907041
digestive_system	stomach	STAD	907055
digestive_system	stomach	STAD	907276
digestive_system	stomach	STAD	908139
digestive_system	stomach	STAD	908444
digestive_system	stomach	STAD	908445
digestive_system	stomach	STAD	908446
digestive_system	stomach	STAD	908455
digestive_system	stomach	STAD	908461
digestive_system	stomach	STAD	909697
digestive_system	stomach	STAD	909770
digestive_system	stomach	STAD	910924
digestive_system	stomach	STAD	924250
digestive_system	stomach	STAD	925340
digestive_system	stomach	STAD	1240151
digestive_system	stomach	STAD	1240155
digestive_system	stomach	STAD	1240209
digestive_system	stomach	STAD	1290806
digestive_system	stomach	STAD	1298357
digestive_system	stomach	STAD	1298358
digestive_system	stomach	STAD	1322224
digestive_system	stomach	STAD	1503364
digestive_system	stomach		906848
digestive_system	stomach		906849
digestive_system	stomach		908138
digestive_system	stomach		909711
kidney	adrenal_gland	ACC	909744
kidney	kidney	KIRC	753533
kidney	kidney	KIRC	753558
kidney	kidney	KIRC	753577
kidney	kidney	KIRC	753578
kidney	kidney	KIRC	753585
kidney	kidney	KIRC	905947
kidney	kidney	KIRC	905948
kidney	kidney	KIRC	905950
kidney	kidney	KIRC	905963
kidney	kidney	KIRC	905978
kidney	kidney	KIRC	905979
kidney	kidney	KIRC	905980
kidney	kidney	KIRC	905981
kidney	kidney	KIRC	909250
kidney	kidney	KIRC	909781
kidney	kidney	KIRC	909974
kidney	kidney	KIRC	910698
kidney	kidney	KIRC	910920
kidney	kidney	KIRC	910922
kidney	kidney	KIRC	910952
kidney	kidney	KIRC	1240220
kidney	kidney	KIRC	1298168
kidney	kidney	KIRC	1298169
kidney	kidney	KIRC	1509073
kidney	kidney	KIRC	1509074
kidney	kidney	KIRC	1524414
kidney	kidney	KIRC	1524415
kidney	kidney	KIRC	1524416
kidney	kidney	KIRC	1524417
kidney	kidney	KIRC	1524418
kidney	kidney	KIRC	1524419
kidney	kidney		907299
large_intestine	large_intestine	COREAD	905936
large_intestine	large_intestine	COREAD	905937
large_intestine	large_intestine	COREAD	905939
large_intestine	large_intestine	COREAD	905961
large_intestine	large_intestine	COREAD	905962
large_intestine	large_intestine	COREAD	905971
large_intestine	large_intestine	COREAD	905989
large_intestine	large_intestine	COREAD	907287
large_intestine	large_intestine	COREAD	907289
large_intestine	large_intestine	COREAD	907291
large_intestine	large_intestine	COREAD	907790
large_intestine	large_intestine	COREAD	907792
large_intestine	large_intestine	COREAD	907794
large_intestine	large_intestine	COREAD	907795
large_intestine	large_intestine	COREAD	908457
large_intestine	large_intestine	COREAD	908458
large_intestine	large_intestine	COREAD	908482
large_intestine	large_intestine	COREAD	909263
large_intestine	large_intestine	COREAD	909698
large_intestine	large_intestine	COREAD	909718
large_intestine	large_intestine	COREAD	909740
large_intestine	large_intestine	COREAD	909746
large_intestine	large_intestine	COREAD	909747
large_intestine	large_intestine	COREAD	909748
large_intestine	large_intestine	COREAD	909751
large_intestine	large_intestine	COREAD	909755
large_intestine	large_intestine	COREAD	909757
large_intestine	large_intestine	COREAD	909761
large_intestine	large_intestine	COREAD	910554
large_intestine	large_intestine	COREAD	910569
large_intestine	large_intestine	COREAD	910689
large_intestine	large_intestine	COREAD	910700
large_intestine	large_intestine	COREAD	910905
large_intestine	large_intestine	COREAD	917486
large_intestine	large_intestine	COREAD	924108
large_intestine	large_intestine	COREAD	998189
large_intestine	large_intestine	COREAD	1240123
large_intestine	large_intestine	COREAD	1240124
large_intestine	large_intestine	COREAD	1240173
large_intestine	large_intestine	COREAD	1290769
large_intestine	large_intestine	COREAD	1290771
large_intestine	large_intestine	COREAD	1290907
large_intestine	large_intestine	COREAD	1659823
large_intestine	large_intestine	COREAD	1659928
large_intestine	large_intestine	COREAD	1659929
large_intestine	large_intestine	COREAD	1660034
large_intestine	large_intestine	COREAD	1660035
large_intestine	large_intestine	COREAD	1660036
large_intestine	large_intestine	COREAD	1674021
leukemia	acute_myeloid_leukaemia	LAML	753548
leukemia	acute_myeloid_leukaemia	LAML	905938
leukemia	acute_myeloid_leukaemia	LAML	906870
leukemia	acute_myeloid_leukaemia	LAML	907053
leukemia	acute_myeloid_leukaemia	LAML	907275
leukemia	acute_myeloid_leukaemia	LAML	907278
leukemia	acute_myeloid_leukaemia	LAML	907280
leukemia	acute_myeloid_leukaemia	LAML	908141
leukemia	acute_myeloid_leukaemia	LAML	908148
leukemia	acute_myeloid_leukaemia	LAML	908448
leukemia	acute_myeloid_leukaemia	LAML	908451
leukemia	acute_myeloid_leukaemia	LAML	909253
leukemia	acute_myeloid_leukaemia	LAML	909715
leukemia	acute_myeloid_leukaemia	LAML	909771
leukemia	acute_myeloid_leukaemia	LAML	910545
leukemia	acute_myeloid_leukaemia	LAML	910566
leukemia	acute_myeloid_leukaemia	LAML	910688
leukemia	acute_myeloid_leukaemia	LAML	910947
leukemia	acute_myeloid_leukaemia	LAML	1290455
leukemia	acute_myeloid_leukaemia	LAML	1323913
leukemia	acute_myeloid_leukaemia	LAML	1330942
leukemia	acute_myeloid_leukaemia	LAML	1330947
leukemia	acute_myeloid_leukaemia	LAML	1330948
leukemia	acute_myeloid_leukaemia	LAML	1330983
leukemia	acute_myeloid_leukaemia	LAML	1330985
leukemia	acute_myeloid_leukaemia	LAML	1330991
leukemia	B_cell_leukemia		908132
leukemia	B_cell_leukemia		908133
leukemia	B_cell_leukemia		908136
leukemia	B_cell_leukemia		908143
leukemia	B_cell_leukemia		908158
leukemia	B_cell_leukemia		909696
leukemia	B_cell_leukemia		909777
leukemia	B_cell_leukemia		910209
leukemia	B_cell_leukemia		910705
leukemia	B_cell_leukemia		1327774
leukemia	B_cell_leukemia		1330933
leukemia	B_cell_leukemia		1330994
leukemia	B_cell_leukemia		1331025
leukemia	chronic_myeloid_leukaemia	LCML	905940
leukemia	chronic_myeloid_leukaemia	LCML	906855
leukemia	chronic_myeloid_leukaemia	LCML	907311
leukemia	chronic_myeloid_leukaemia	LCML	907783
leukemia	chronic_myeloid_leukaemia	LCML	908126
leukemia	chronic_myeloid_leukaemia	LCML	910544
leukemia	chronic_myeloid_leukaemia	LCML	910710
leukemia	chronic_myeloid_leukaemia	LCML	910951
leukemia	chronic_myeloid_leukaemia	LCML	1327771
leukemia	chronic_myeloid_leukaemia	LCML	1330931
leukemia	haematopoietic_neoplasm other		906856
leukemia	haematopoietic_neoplasm other		909722
leukemia	hairy_cell_leukaemia		906695
leukemia	hairy_cell_leukaemia		907044
leukemia	hairy_cell_leukaemia		908142
leukemia	hairy_cell_leukaemia		908149
leukemia	leukemia	ALL	909703
leukemia	leukemia	LAML	907300
leukemia	leukemia		908156
leukemia	lymphoblastic_leukemia	ALL	905952
leukemia	lymphoblastic_leukemia	ALL	905958
leukemia	lymphoblastic_leukemia	ALL	906763
leukemia	lymphoblastic_leukemia	ALL	906877
leukemia	lymphoblastic_leukemia	ALL	907272
leukemia	lymphoblastic_leukemia	ALL	907277
leukemia	lymphoblastic_leukemia	ALL	907787
leukemia	lymphoblastic_leukemia	ALL	909252
leukemia	lymphoblastic_leukemia	ALL	910944
leukemia	lymphoblastic_leukemia	ALL	949153
leukemia	lymphoblastic_leukemia	ALL	1247871
leukemia	lymphoblastic_leukemia		906800
leukemia	lymphoblastic_T_cell_leukaemia	ALL	907789
leukemia	lymphoblastic_T_cell_leukaemia	ALL	908146
leukemia	lymphoblastic_T_cell_leukaemia	ALL	908147
leukemia	lymphoblastic_T_cell_leukaemia	ALL	909251
leukemia	lymphoblastic_T_cell_leukaemia	ALL	909260
leukemia	lymphoblastic_T_cell_leukaemia	ALL	909702
leukemia	lymphoblastic_T_cell_leukaemia	ALL	909743
leukemia	lymphoblastic_T_cell_leukaemia	ALL	910687
leukemia	T_cell_leukemia	ALL	998184
leukemia	T_cell_leukemia	ALL	1295740
leukemia	T_cell_leukemia	ALL	1297446
leukemia	T_cell_leukemia		907056
lung	Lung_other		1322213
lung	mesothelioma	MESO	688058
lung	mesothelioma	MESO	907173
lung	mesothelioma	MESO	908150
lung	mesothelioma	MESO	908152
lung	mesothelioma	MESO	908462
lung	mesothelioma	MESO	908470
lung	mesothelioma	MESO	1240131
lung	mesothelioma	MESO	1240132
lung	mesothelioma	MESO	1240134
lung	mesothelioma	MESO	1240135
lung	mesothelioma	MESO	1240136
lung	mesothelioma	MESO	1240137
lung	mesothelioma	MESO	1240138
lung	mesothelioma	MESO	1240139
lung	mesothelioma	MESO	1240141
lung	mesothelioma	MESO	1290808
lung	mesothelioma	MESO	1290809
lung	mesothelioma	MESO	1290810
lung	mesothelioma	MESO	1290812
lung	mesothelioma	MESO	1290813
lung	mesothelioma	MESO	1290814
lung_NSCLC	lung_NSCLC_adenocarcinoma	LUAD	684681
lung_NSCLC	lung_NSCLC_adenocarcinoma	LUAD	687777
lung_NSCLC	lung_NSCLC_adenocarcinoma	LUAD	687798
lung_NSCLC	lung_NSCLC_adenocarcinoma	LUAD	687799
lung_NSCLC	lung_NSCLC_adenocarcinoma	LUAD	687800
lung_NSCLC	lung_NSCLC_adenocarcinoma	LUAD	687802
lung_NSCLC	lung_NSCLC_adenocarcinoma	LUAD	687807
lung_NSCLC	lung_NSCLC_adenocarcinoma	LUAD	687812
lung_NSCLC	lung_NSCLC_adenocarcinoma	LUAD	687816
lung_NSCLC	lung_NSCLC_adenocarcinoma	LUAD	687819
lung_NSCLC	lung_NSCLC_adenocarcinoma	LUAD	687820
lung_NSCLC	lung_NSCLC_adenocarcinoma	LUAD	687821
lung_NSCLC	lung_NSCLC_adenocarcinoma	LUAD	713869
lung_NSCLC	lung_NSCLC_adenocarcinoma	LUAD	722045
lung_NSCLC	lung_NSCLC_adenocarcinoma	LUAD	722046
lung_NSCLC	lung_NSCLC_adenocarcinoma	LUAD	722058
lung_NSCLC	lung_NSCLC_adenocarcinoma	LUAD	722066
lung_NSCLC	lung_NSCLC_adenocarcinoma	LUAD	724834
lung_NSCLC	lung_NSCLC_adenocarcinoma	LUAD	724859
lung_NSCLC	lung_NSCLC_adenocarcinoma	LUAD	724866
lung_NSCLC	lung_NSCLC_adenocarcinoma	LUAD	724868
lung_NSCLC	lung_NSCLC_adenocarcinoma	LUAD	724873
lung_NSCLC	lung_NSCLC_adenocarcinoma	LUAD	724874
lung_NSCLC	lung_NSCLC_adenocarcinoma	LUAD	724878
lung_NSCLC	lung_NSCLC_adenocarcinoma	LUAD	753592
lung_NSCLC	lung_NSCLC_adenocarcinoma	LUAD	753600
lung_NSCLC	lung_NSCLC_adenocarcinoma	LUAD	753608
lung_NSCLC	lung_NSCLC_adenocarcinoma	LUAD	905942
lung_NSCLC	lung_NSCLC_adenocarcinoma	LUAD	905944
lung_NSCLC	lung_NSCLC_adenocarcinoma	LUAD	905949
lung_NSCLC	lung_NSCLC_adenocarcinoma	LUAD	905967
lung_NSCLC	lung_NSCLC_adenocarcinoma	LUAD	905970
lung_NSCLC	lung_NSCLC_adenocarcinoma	LUAD	905972
lung_NSCLC	lung_NSCLC_adenocarcinoma	LUAD	906791
lung_NSCLC	lung_NSCLC_adenocarcinoma	LUAD	906805
lung_NSCLC	lung_NSCLC_adenocarcinoma	LUAD	907786
lung_NSCLC	lung_NSCLC_adenocarcinoma	LUAD	908460
lung_NSCLC	lung_NSCLC_adenocarcinoma	LUAD	908463
lung_NSCLC	lung_NSCLC_adenocarcinoma	LUAD	908465
lung_NSCLC	lung_NSCLC_adenocarcinoma	LUAD	908472
lung_NSCLC	lung_NSCLC_adenocarcinoma	LUAD	908473
lung_NSCLC	lung_NSCLC_adenocarcinoma	LUAD	908475
lung_NSCLC	lung_NSCLC_adenocarcinoma	LUAD	908476
lung_NSCLC	lung_NSCLC_adenocarcinoma	LUAD	909721
lung_NSCLC	lung_NSCLC_adenocarcinoma	LUAD	910399
lung_NSCLC	lung_NSCLC_adenocarcinoma	LUAD	910900
lung_NSCLC	lung_NSCLC_adenocarcinoma	LUAD	910931
lung_NSCLC	lung_NSCLC_adenocarcinoma	LUAD	924244
lung_NSCLC	lung_NSCLC_adenocarcinoma	LUAD	1240145
lung_NSCLC	lung_NSCLC_adenocarcinoma	LUAD	1240146
lung_NSCLC	lung_NSCLC_adenocarcinoma	LUAD	1240185
lung_NSCLC	lung_NSCLC_adenocarcinoma	LUAD	1240187
lung_NSCLC	lung_NSCLC_adenocarcinoma	LUAD	1240190
lung_NSCLC	lung_NSCLC_adenocarcinoma	LUAD	1240202
lung_NSCLC	lung_NSCLC_adenocarcinoma	LUAD	1247873
lung_NSCLC	lung_NSCLC_adenocarcinoma	LUAD	1287381
lung_NSCLC	lung_NSCLC_adenocarcinoma	LUAD	1290908
lung_NSCLC	lung_NSCLC_adenocarcinoma	LUAD	1298347
lung_NSCLC	lung_NSCLC_adenocarcinoma	LUAD	1298348
lung_NSCLC	lung_NSCLC_adenocarcinoma	LUAD	1298350
lung_NSCLC	lung_NSCLC_adenocarcinoma	LUAD	1298537
lung_NSCLC	lung_NSCLC_adenocarcinoma	LUAD	1503369
lung_NSCLC	lung_NSCLC_adenocarcinoma	LUAD	1503370
lung_NSCLC	lung_NSCLC_adenocarcinoma		753604
lung_NSCLC	lung_NSCLC_adenocarcinoma		908459
lung_NSCLC	lung_NSCLC_adenocarcinoma		908474
lung_NSCLC	lung_NSCLC_carcinoid		687600
lung_NSCLC	lung_NSCLC_carcinoid		724855
lung_NSCLC	lung_NSCLC_carcinoid		753607
lung_NSCLC	lung_NSCLC_carcinoid		909779
lung_NSCLC	lung_NSCLC_large cell		687780
lung_NSCLC	lung_NSCLC_large cell		687829
lung_NSCLC	lung_NSCLC_large cell		724831
lung_NSCLC	lung_NSCLC_large cell		724863
lung_NSCLC	lung_NSCLC_large cell		753586
lung_NSCLC	lung_NSCLC_large cell		905973
lung_NSCLC	lung_NSCLC_large cell		907796
lung_NSCLC	lung_NSCLC_large cell		908467
lung_NSCLC	lung_NSCLC_large cell		908471
lung_NSCLC	lung_NSCLC_large cell		910779
lung_NSCLC	lung_NSCLC_large cell		925341
lung_NSCLC	lung_NSCLC_large cell		946361
lung_NSCLC	lung_NSCLC_large cell		1240184
lung_NSCLC	lung_NSCLC_not specified		687596
lung_NSCLC	lung_NSCLC_not specified		687804
lung_NSCLC	lung_NSCLC_not specified		753534
lung_NSCLC	lung_NSCLC_not specified		753540
lung_NSCLC	lung_NSCLC_not specified		910851
lung_NSCLC	lung_NSCLC_not specified		1240144
lung_NSCLC	lung_NSCLC_not specified		1240191
lung_NSCLC	lung_NSCLC_not specified		1298351
lung_NSCLC	lung_NSCLC_not specified		1298352
lung_NSCLC	lung_NSCLC_not specified		1298353
lung_NSCLC	lung_NSCLC_not specified		1298356
lung_NSCLC	lung_NSCLC_squamous_cell_carcinoma	LUSC	687787
lung_NSCLC	lung_NSCLC_squamous_cell_carcinoma	LUSC	687815
lung_NSCLC	lung_NSCLC_squamous_cell_carcinoma	LUSC	724879
lung_NSCLC	lung_NSCLC_squamous_cell_carcinoma	LUSC	753554
lung_NSCLC	lung_NSCLC_squamous_cell_carcinoma	LUSC	753556
lung_NSCLC	lung_NSCLC_squamous_cell_carcinoma	LUSC	753569
lung_NSCLC	lung_NSCLC_squamous_cell_carcinoma	LUSC	905941
lung_NSCLC	lung_NSCLC_squamous_cell_carcinoma	LUSC	908443
lung_NSCLC	lung_NSCLC_squamous_cell_carcinoma	LUSC	909728
lung_NSCLC	lung_NSCLC_squamous_cell_carcinoma	LUSC	1240142
lung_NSCLC	lung_NSCLC_squamous_cell_carcinoma	LUSC	1240143
lung_NSCLC	lung_NSCLC_squamous_cell_carcinoma	LUSC	1240183
lung_NSCLC	lung_NSCLC_squamous_cell_carcinoma	LUSC	1298223
lung_NSCLC	lung_NSCLC_squamous_cell_carcinoma	LUSC	1298226
lung_NSCLC	lung_NSCLC_squamous_cell_carcinoma	LUSC	1298538
lung_SCLC	lung_small_cell_carcinoma	SCLC	687980
lung_SCLC	lung_small_cell_carcinoma	SCLC	687983
lung_SCLC	lung_small_cell_carcinoma	SCLC	687985
lung_SCLC	lung_small_cell_carcinoma	SCLC	687995
lung_SCLC	lung_small_cell_carcinoma	SCLC	687997
lung_SCLC	lung_small_cell_carcinoma	SCLC	688001
lung_SCLC	lung_small_cell_carcinoma	SCLC	688006
lung_SCLC	lung_small_cell_carcinoma	SCLC	688007
lung_SCLC	lung_small_cell_carcinoma	SCLC	688010
lung_SCLC	lung_small_cell_carcinoma	SCLC	688011
lung_SCLC	lung_small_cell_carcinoma	SCLC	688013
lung_SCLC	lung_small_cell_carcinoma	SCLC	688014
lung_SCLC	lung_small_cell_carcinoma	SCLC	688018
lung_SCLC	lung_small_cell_carcinoma	SCLC	688021
lung_SCLC	lung_small_cell_carcinoma	SCLC	688022
lung_SCLC	lung_small_cell_carcinoma	SCLC	688023
lung_SCLC	lung_small_cell_carcinoma	SCLC	688025
lung_SCLC	lung_small_cell_carcinoma	SCLC	688026
lung_SCLC	lung_small_cell_carcinoma	SCLC	688027
lung_SCLC	lung_small_cell_carcinoma	SCLC	688031
lung_SCLC	lung_small_cell_carcinoma	SCLC	713878
lung_SCLC	lung_small_cell_carcinoma	SCLC	713880
lung_SCLC	lung_small_cell_carcinoma	SCLC	713885
lung_SCLC	lung_small_cell_carcinoma	SCLC	713899
lung_SCLC	lung_small_cell_carcinoma	SCLC	724872
lung_SCLC	lung_small_cell_carcinoma	SCLC	753547
lung_SCLC	lung_small_cell_carcinoma	SCLC	753551
lung_SCLC	lung_small_cell_carcinoma	SCLC	753564
lung_SCLC	lung_small_cell_carcinoma	SCLC	753565
lung_SCLC	lung_small_cell_carcinoma	SCLC	753582
lung_SCLC	lung_small_cell_carcinoma	SCLC	753588
lung_SCLC	lung_small_cell_carcinoma	SCLC	753589
lung_SCLC	lung_small_cell_carcinoma	SCLC	753594
lung_SCLC	lung_small_cell_carcinoma	SCLC	753599
lung_SCLC	lung_small_cell_carcinoma	SCLC	753605
lung_SCLC	lung_small_cell_carcinoma	SCLC	753610
lung_SCLC	lung_small_cell_carcinoma	SCLC	906808
lung_SCLC	lung_small_cell_carcinoma	SCLC	907295
lung_SCLC	lung_small_cell_carcinoma	SCLC	908468
lung_SCLC	lung_small_cell_carcinoma	SCLC	908469
lung_SCLC	lung_small_cell_carcinoma	SCLC	908481
lung_SCLC	lung_small_cell_carcinoma	SCLC	908483
lung_SCLC	lung_small_cell_carcinoma	SCLC	909194
lung_SCLC	lung_small_cell_carcinoma	SCLC	910692
lung_SCLC	lung_small_cell_carcinoma	SCLC	910899
lung_SCLC	lung_small_cell_carcinoma	SCLC	910937
lung_SCLC	lung_small_cell_carcinoma	SCLC	924241
lung_SCLC	lung_small_cell_carcinoma	SCLC	1240182
lung_SCLC	lung_small_cell_carcinoma	SCLC	1240186
lung_SCLC	lung_small_cell_carcinoma	SCLC	1240189
lung_SCLC	lung_small_cell_carcinoma	SCLC	1240192
lung_SCLC	lung_small_cell_carcinoma	SCLC	1240193
lung_SCLC	lung_small_cell_carcinoma	SCLC	1297438
lung_SCLC	lung_small_cell_carcinoma	SCLC	1297439
lung_SCLC	lung_small_cell_carcinoma	SCLC	1298349
lung_SCLC	lung_small_cell_carcinoma	SCLC	1299062
lung_SCLC	lung_small_cell_carcinoma	SCLC	1322212
lung_SCLC	lung_small_cell_carcinoma	SCLC	1330964
lung_SCLC	lung_small_cell_carcinoma	SCLC	1330972
lung_SCLC	lung_small_cell_carcinoma	SCLC	1330973
lung_SCLC	lung_small_cell_carcinoma	SCLC	1331055
lymphoma	anaplastic_large_cell_lymphoma		907273
lymphoma	anaplastic_large_cell_lymphoma		909742
lymphoma	anaplastic_large_cell_lymphoma		1331040
lymphoma	B_cell_lymphoma	DLBC	906807
lymphoma	B_cell_lymphoma	DLBC	906832
lymphoma	B_cell_lymphoma	DLBC	906842
lymphoma	B_cell_lymphoma	DLBC	907274
lymphoma	B_cell_lymphoma	DLBC	907799
lymphoma	B_cell_lymphoma	DLBC	909773
lymphoma	B_cell_lymphoma	DLBC	910861
lymphoma	B_cell_lymphoma	DLBC	910919
lymphoma	B_cell_lymphoma	DLBC	910930
lymphoma	B_cell_lymphoma	DLBC	910934
lymphoma	B_cell_lymphoma	DLBC	910935
lymphoma	B_cell_lymphoma	DLBC	949088
lymphoma	B_cell_lymphoma	DLBC	1297449
lymphoma	B_cell_lymphoma	DLBC	1303897
lymphoma	B_cell_lymphoma	DLBC	1327765
lymphoma	B_cell_lymphoma	DLBC	1327768
lymphoma	B_cell_lymphoma	DLBC	1327769
lymphoma	B_cell_lymphoma	DLBC	1327773
lymphoma	B_cell_lymphoma	DLBC	1330982
lymphoma	B_cell_lymphoma	DLBC	1330984
lymphoma	B_cell_lymphoma	DLBC	1330995
lymphoma	B_cell_lymphoma	DLBC	1331032
lymphoma	B_cell_lymphoma	DLBC	1331033
lymphoma	B_cell_lymphoma	DLBC	1331034
lymphoma	B_cell_lymphoma	DLBC	1331035
lymphoma	B_cell_lymphoma	DLBC	1331036
lymphoma	B_cell_lymphoma	DLBC	1331037
lymphoma	B_cell_lymphoma	DLBC	1331038
lymphoma	B_cell_lymphoma	DLBC	1331045
lymphoma	B_cell_lymphoma	DLBC	1331048
lymphoma	B_cell_lymphoma	DLBC	1331050
lymphoma	B_cell_lymphoma	DLBC	1659819
lymphoma	Burkitt_lymphoma		906831
lymphoma	Burkitt_lymphoma		906838
lymphoma	Burkitt_lymphoma		906846
lymphoma	Burkitt_lymphoma		906847
lymphoma	Burkitt_lymphoma		907268
lymphoma	Burkitt_lymphoma		908159
lymphoma	Burkitt_lymphoma		909262
lymphoma	Burkitt_lymphoma		910401
lymphoma	Burkitt_lymphoma		910703
lymphoma	Burkitt_lymphoma		910706
lymphoma	Burkitt_lymphoma		910906
lymphoma	Burkitt_lymphoma		1303896
lymphoma	Burkitt_lymphoma		1330987
lymphoma	Hodgkin_lymphoma		907050
lymphoma	Hodgkin_lymphoma		907322
lymphoma	Hodgkin_lymphoma		907323
lymphoma	Hodgkin_lymphoma		909701
lymphoma	Hodgkin_lymphoma		909976
lymphoma	Hodgkin_lymphoma		924110
lymphoma	Hodgkin_lymphoma		1322218
lymphoma	Hodgkin_lymphoma		1330935
lymphoma	Hodgkin_lymphoma		1331039
lymphoma	lymphoid_neoplasm other	ALL	946358
lymphoma	lymphoid_neoplasm other	CLL	906854
lymphoma	lymphoid_neoplasm other	CLL	907269
lymphoma	lymphoid_neoplasm other	CLL	907270
lymphoma	lymphoid_neoplasm other		905965
lymphoma	lymphoid_neoplasm other		906836
lymphoma	lymphoid_neoplasm other		907043
lymphoma	lymphoid_neoplasm other		909785
lymphoma	lymphoid_neoplasm other		1331049
myeloma	haematopoietic_neoplasm other	MM	683665
myeloma	haematopoietic_neoplasm other	MM	1295741
myeloma	haematopoietic_neoplasm other	MM	1327766
myeloma	haematopoietic_neoplasm other	MM	1327775
myeloma	lymphoid_neoplasm other	MM	1297447
myeloma	myeloma	MM	724825
myeloma	myeloma	MM	753563
myeloma	myeloma	MM	753612
myeloma	myeloma	MM	753615
myeloma	myeloma	MM	905964
myeloma	myeloma	MM	906765
myeloma	myeloma	MM	907281
myeloma	myeloma	MM	907791
myeloma	myeloma	MM	909249
myeloma	myeloma	MM	924239
myeloma	myeloma	MM	1330950
myeloma	myeloma	MM	1659817
myeloma	myeloma	MM	1659818
nervous_system	glioma	GBM	687561
nervous_system	glioma	GBM	687562
nervous_system	glioma	GBM	687563
nervous_system	glioma	GBM	687568
nervous_system	glioma	GBM	687586
nervous_system	glioma	GBM	687588
nervous_system	glioma	GBM	687590
nervous_system	glioma	GBM	687592
nervous_system	glioma	GBM	753549
nervous_system	glioma	GBM	905982
nervous_system	glioma	GBM	905983
nervous_system	glioma	GBM	905985
nervous_system	glioma	GBM	905986
nervous_system	glioma	GBM	906746
nervous_system	glioma	GBM	906823
nervous_system	glioma	GBM	906835
nervous_system	glioma	GBM	906839
nervous_system	glioma	GBM	906873
nervous_system	glioma	GBM	907313
nervous_system	glioma	GBM	909712
nervous_system	glioma	GBM	909729
nervous_system	glioma	GBM	909745
nervous_system	glioma	GBM	909905
nervous_system	glioma	GBM	910694
nervous_system	glioma	GBM	910933
nervous_system	glioma	GBM	910943
nervous_system	glioma	GBM	946367
nervous_system	glioma	GBM	946368
nervous_system	glioma	GBM	946370
nervous_system	glioma	GBM	946372
nervous_system	glioma	GBM	946377
nervous_system	glioma	GBM	949094
nervous_system	glioma	GBM	1240168
nervous_system	glioma	GBM	1240169
nervous_system	glioma	GBM	1240170
nervous_system	glioma	LGG	905984
nervous_system	glioma	LGG	906868
nervous_system	glioma	LGG	906871
nervous_system	glioma	LGG	907042
nervous_system	glioma	LGG	907271
nervous_system	glioma	LGG	907279
nervous_system	glioma	LGG	907282
nervous_system	glioma	LGG	908144
nervous_system	glioma	LGG	908145
nervous_system	glioma	LGG	908449
nervous_system	glioma	LGG	908450
nervous_system	glioma	LGG	908452
nervous_system	glioma	LGG	909750
nervous_system	glioma	LGG	924188
nervous_system	glioma	LGG	946369
nervous_system	glioma	LGG	946373
nervous_system	glioma	LGG	1240150
nervous_system	medulloblastoma	MB	683667
nervous_system	medulloblastoma	MB	906833
nervous_system	medulloblastoma	MB	906834
nervous_system	medulloblastoma	MB	909248
neuroblastoma	neuroblastoma	NB	688086
neuroblastoma	neuroblastoma	NB	688087
neuroblastoma	neuroblastoma	NB	717431
neuroblastoma	neuroblastoma	NB	724828
neuroblastoma	neuroblastoma	NB	753616
neuroblastoma	neuroblastoma	NB	753618
neuroblastoma	neuroblastoma	NB	753620
neuroblastoma	neuroblastoma	NB	906820
neuroblastoma	neuroblastoma	NB	906872
neuroblastoma	neuroblastoma	NB	906875
neuroblastoma	neuroblastoma	NB	907170
neuroblastoma	neuroblastoma	NB	907314
neuroblastoma	neuroblastoma	NB	908135
neuroblastoma	neuroblastoma	NB	908440
neuroblastoma	neuroblastoma	NB	908447
neuroblastoma	neuroblastoma	NB	910567
neuroblastoma	neuroblastoma	NB	910780
neuroblastoma	neuroblastoma	NB	910941
neuroblastoma	neuroblastoma	NB	949170
neuroblastoma	neuroblastoma	NB	949171
neuroblastoma	neuroblastoma	NB	949172
neuroblastoma	neuroblastoma	NB	949173
neuroblastoma	neuroblastoma	NB	949174
neuroblastoma	neuroblastoma	NB	949175
neuroblastoma	neuroblastoma	NB	949176
neuroblastoma	neuroblastoma	NB	949177
neuroblastoma	neuroblastoma	NB	949178
neuroblastoma	neuroblastoma	NB	949179
neuroblastoma	neuroblastoma	NB	1240181
pancreas	pancreas	PAAD	724869
pancreas	pancreas	PAAD	724870
pancreas	pancreas	PAAD	753572
pancreas	pancreas	PAAD	753595
pancreas	pancreas	PAAD	753624
pancreas	pancreas	PAAD	906693
pancreas	pancreas	PAAD	906821
pancreas	pancreas	PAAD	907285
pancreas	pancreas	PAAD	907286
pancreas	pancreas	PAAD	909904
pancreas	pancreas	PAAD	910546
pancreas	pancreas	PAAD	910702
pancreas	pancreas	PAAD	910907
pancreas	pancreas	PAAD	910915
pancreas	pancreas	PAAD	925346
pancreas	pancreas	PAAD	925347
pancreas	pancreas	PAAD	925348
pancreas	pancreas	PAAD	1240201
pancreas	pancreas	PAAD	1240208
pancreas	pancreas	PAAD	1240218
pancreas	pancreas	PAAD	1240219
pancreas	pancreas	PAAD	1290797
pancreas	pancreas	PAAD	1298136
pancreas	pancreas	PAAD	1298141
pancreas	pancreas	PAAD	1298216
pancreas	pancreas	PAAD	1298218
pancreas	pancreas	PAAD	1298475
pancreas	pancreas	PAAD	1298476
pancreas	pancreas	PAAD	1298526
pancreas	pancreas	PAAD	1298533
pancreas	pancreas		1298219
pancreas	pancreas		1298534
skin	melanoma	SKCM	687448
skin	melanoma	SKCM	753545
skin	melanoma	SKCM	753546
skin	melanoma	SKCM	753579
skin	melanoma	SKCM	753581
skin	melanoma	SKCM	753596
skin	melanoma	SKCM	905954
skin	melanoma	SKCM	905955
skin	melanoma	SKCM	905956
skin	melanoma	SKCM	905974
skin	melanoma	SKCM	905975
skin	melanoma	SKCM	905976
skin	melanoma	SKCM	905977
skin	melanoma	SKCM	906792
skin	melanoma	SKCM	906793
skin	melanoma	SKCM	906813
skin	melanoma	SKCM	906814
skin	melanoma	SKCM	906818
skin	melanoma	SKCM	906830
skin	melanoma	SKCM	906865
skin	melanoma	SKCM	907058
skin	melanoma	SKCM	907067
skin	melanoma	SKCM	907169
skin	melanoma	SKCM	907171
skin	melanoma	SKCM	907172
skin	melanoma	SKCM	908124
skin	melanoma	SKCM	908125
skin	melanoma	SKCM	908128
skin	melanoma	SKCM	909706
skin	melanoma	SKCM	909713
skin	melanoma	SKCM	909723
skin	melanoma	SKCM	909724
skin	melanoma	SKCM	909725
skin	melanoma	SKCM	909726
skin	melanoma	SKCM	909727
skin	melanoma	SKCM	909784
skin	melanoma	SKCM	910853
skin	melanoma	SKCM	910903
skin	melanoma	SKCM	910921
skin	melanoma	SKCM	910932
skin	melanoma	SKCM	925339
skin	melanoma	SKCM	971777
skin	melanoma	SKCM	1240125
skin	melanoma	SKCM	1240130
skin	melanoma	SKCM	1240153
skin	melanoma	SKCM	1240226
skin	melanoma	SKCM	1287706
skin	melanoma	SKCM	1298145
skin	melanoma	SKCM	1298160
skin	melanoma	SKCM	1299078
skin	melanoma	SKCM	1299080
skin	melanoma	SKCM	1299081
skin	skin_other		906841
skin	skin_other		910697
skin	skin_other		910925
soft_tissue	fibrosarcoma		907064
soft_tissue	fibrosarcoma		909754
soft_tissue	fibrosarcoma		1240149
soft_tissue	rhabdomyosarcoma		684052
soft_tissue	rhabdomyosarcoma		909264
soft_tissue	rhabdomyosarcoma		909716
soft_tissue	rhabdomyosarcoma		910784
soft_tissue	rhabdomyosarcoma		924248
soft_tissue	rhabdomyosarcoma		971773
soft_tissue	rhabdomyosarcoma		971774
soft_tissue	rhabdomyosarcoma		1240166
soft_tissue	rhabdomyosarcoma		1240210
soft_tissue	soft_tissue_other		688121
soft_tissue	soft_tissue_other		906999
soft_tissue	soft_tissue_other		907298
soft_tissue	soft_tissue_other		909720
soft_tissue	soft_tissue_other		909732
soft_tissue	soft_tissue_other		909756
soft_tissue	soft_tissue_other		909759
soft_tissue	soft_tissue_other		925343
soft_tissue	soft_tissue_other		1299061
thyroid	thyroid	THCA	906696
thyroid	thyroid	THCA	906795
thyroid	thyroid	THCA	906828
thyroid	thyroid	THCA	906864
thyroid	thyroid	THCA	910568
thyroid	thyroid	THCA	924102
thyroid	thyroid	THCA	924104
thyroid	thyroid	THCA	924151
thyroid	thyroid	THCA	924238
thyroid	thyroid	THCA	930083
thyroid	thyroid	THCA	930299
thyroid	thyroid	THCA	1240154
thyroid	thyroid	THCA	1240178
thyroid	thyroid	THCA	1240223
thyroid	thyroid	THCA	1290722
urogenital_system	Bladder	BLCA	687452
urogenital_system	Bladder	BLCA	687455
urogenital_system	Bladder	BLCA	687457
urogenital_system	Bladder	BLCA	687459
urogenital_system	Bladder	BLCA	724812
urogenital_system	Bladder	BLCA	724838
urogenital_system	Bladder	BLCA	753552
urogenital_system	Bladder	BLCA	753566
urogenital_system	Bladder	BLCA	753584
urogenital_system	Bladder	BLCA	906797
urogenital_system	Bladder	BLCA	906798
urogenital_system	Bladder	BLCA	907065
urogenital_system	Bladder	BLCA	907066
urogenital_system	Bladder	BLCA	907312
urogenital_system	Bladder	BLCA	909704
urogenital_system	Bladder	BLCA	909749
urogenital_system	Bladder	BLCA	909780
urogenital_system	Bladder	BLCA	910926
urogenital_system	Bladder	BLCA	1290730
urogenital_system	cervix	CESC	687505
urogenital_system	cervix	CESC	687506
urogenital_system	cervix	CESC	687514
urogenital_system	cervix	CESC	724839
urogenital_system	cervix	CESC	906824
urogenital_system	cervix	CESC	906843
urogenital_system	cervix	CESC	907068
urogenital_system	cervix	CESC	924107
urogenital_system	cervix	CESC	930297
urogenital_system	cervix	CESC	930298
urogenital_system	cervix	CESC	1240179
urogenital_system	cervix	CESC	1240212
urogenital_system	cervix	CESC	1298134
urogenital_system	cervix		946357
urogenital_system	endometrium	UCEC	907051
urogenital_system	endometrium	UCEC	908129
urogenital_system	endometrium	UCEC	908130
urogenital_system	endometrium	UCEC	909735
urogenital_system	endometrium	UCEC	910691
urogenital_system	endometrium	UCEC	910781
urogenital_system	endometrium	UCEC	924187
urogenital_system	endometrium	UCEC	1240127
urogenital_system	endometrium	UCEC	1240174
urogenital_system	endometrium		907000
urogenital_system	endometrium		930082
urogenital_system	ovary	OV	905933
urogenital_system	ovary	OV	905959
urogenital_system	ovary	OV	905968
urogenital_system	ovary	OV	905969
urogenital_system	ovary	OV	905990
urogenital_system	ovary	OV	905991
urogenital_system	ovary	OV	909257
urogenital_system	ovary	OV	909753
urogenital_system	ovary	OV	910548
urogenital_system	ovary	OV	911905
urogenital_system	ovary	OV	946360
urogenital_system	ovary	OV	949090
urogenital_system	ovary	OV	1240129
urogenital_system	ovary	OV	1240197
urogenital_system	ovary	OV	1240198
urogenital_system	ovary	OV	1240199
urogenital_system	ovary	OV	1240200
urogenital_system	ovary	OV	1240222
urogenital_system	ovary	OV	1298365
urogenital_system	ovary	OV	1299070
urogenital_system	ovary	OV	1479987
urogenital_system	ovary	OV	1479988
urogenital_system	ovary	OV	1479995
urogenital_system	ovary	OV	1480358
urogenital_system	ovary	OV	1480359
urogenital_system	ovary	OV	1480360
urogenital_system	ovary	OV	1480361
urogenital_system	ovary	OV	1480362
urogenital_system	ovary	OV	1480364
urogenital_system	ovary	OV	1480371
urogenital_system	ovary	OV	1480372
urogenital_system	ovary	OV	1480374
urogenital_system	ovary		906804
urogenital_system	ovary		906852
urogenital_system	ovary		909255
urogenital_system	ovary		909699
urogenital_system	ovary		909774
urogenital_system	ovary		909975
urogenital_system	ovary		924186
urogenital_system	ovary		1240128
urogenital_system	ovary		1298539
urogenital_system	prostate	PRAD	905934
urogenital_system	prostate	PRAD	905935
urogenital_system	prostate	PRAD	907788
urogenital_system	prostate	PRAD	924100
urogenital_system	prostate	PRAD	1299075
urogenital_system	prostate	PRAD	1330993
urogenital_system	prostate		924105
urogenital_system	prostate		1330975
urogenital_system	testis		908441
urogenital_system	testis		908454
urogenital_system	testis		910942
urogenital_system	urogenital_system_other		907175
urogenital_system	urogenital_system_other		907176
urogenital_system	urogenital_system_other		909758
urogenital_system	urogenital_system_other		924247
urogenital_system	uterus		908127
urogenital_system	uterus		1240215

## Sheet: Supplementary Table 1B
OR10A2
OR10A3
OR10A4
OR10A5
OR10A6
OR10A7
OR10AD1
OR10AG1
OR10C1
OR10G3
OR10G4
OR10G7
OR10G8
OR10G9
OR10H1
OR10H2
OR10H3
OR10H4
OR10H5
OR10J1
OR10J3
OR10J5
OR10K1
OR10K2
OR10P1
OR10Q1
OR10R2
OR10S1
OR10T2
OR10V1
OR10W1
OR10X1
OR10Z1
OR11G2
OR11H4
OR11H6
OR11L1
OR12D2
OR13A1
OR13C2
OR13C3
OR13C4
OR13C5
OR13C8
OR13C9
OR13D1
OR13F1
OR13G1
OR13H1
OR13J1
OR14A16
OR14C36
OR14I1
OR14J1
OR1A1
OR1A2
OR1B1
OR1C1
OR1D2
OR1D5
OR1E1
OR1G1
OR1I1
OR1J1
OR1J2
OR1J4
OR1K1
OR1L1
OR1L3
OR1L4
OR1L8
OR1M1
OR1N1
OR1N2
OR1S2
OR2A12
OR2A14
OR2A2
OR2A25
OR2A5
OR2AE1
OR2AG1
OR2AG2
OR2AT4
OR2B11
OR2B2
OR2B3
OR2B6
OR2C1
OR2C3
OR2D2
OR2D3
OR2F2
OR2G2
OR2G3
OR2G6
OR2H1
OR2H2
OR2J2
OR2J3
OR2K2
OR2L13
OR2M2
OR2M3
OR2M4
OR2M5
OR2M7
OR2S2
OR2T1
OR2T10
OR2T11
OR2T2
OR2T4
OR2T6
OR2V2
OR2W1
OR2W3
OR2W5
OR2Y1
OR2Z1
OR3A2
OR3A3
OR4A15
OR4A16
OR4A47
OR4A5
OR4B1
OR4C11
OR4C12
OR4C13
OR4C15
OR4C16
OR4C3
OR4C46
OR4C6
OR4D1
OR4D10
OR4D11
OR4D2
OR4D5
OR4D6
OR4D9
OR4E2
OR4F13P
OR4F15
OR4F6
OR4K1
OR4K13
OR4K14
OR4K17
OR4K2
OR4K5
OR4L1
OR4N2
OR4N3P
OR4N5
OR4P4
OR4S1
OR4S2
OR4X1
OR4X2
OR51B6
OR51D1
OR51E1
OR51E2
OR51F1
OR51G1
OR51G2
OR51I2
OR51L1
OR51M1
OR51Q1
OR51S1
OR51V1
OR52A1
OR52A5
OR52B4
OR52B6
OR52D1
OR52E2
OR52E4
OR52I1
OR52J3
OR52K1
OR52K2
OR52L1
OR52M1
OR52N2
OR52N4
OR52R1
OR52W1
OR56A1
OR56A3
OR56A4
OR56B1
OR56B4
OR5A1
OR5A2
OR5AC2
OR5AK2
OR5AN1
OR5AP2
OR5AR1
OR5AS1
OR5AU1
OR5B12
OR5B17
OR5B2
OR5B21
OR5B3
OR5C1
OR5D13
OR5D14
OR5D16
OR5D18
OR5F1
OR5G5P
OR5H1
OR5H14
OR5I1
OR5J2
OR5K1
OR5K2
OR5L1
OR5L2
OR5M1
OR5M10
OR5M11
OR5M3
OR5M8
OR5M9
OR5R1
OR5T1
OR5T2
OR5T3
OR5V1
OR5W2
OR6A2
OR6B1
OR6B2
OR6B3
OR6C1
OR6C2
OR6C3
OR6C4
OR6C6
OR6C65
OR6C68
OR6C74
OR6C75
OR6C76
OR6F1
OR6K2
OR6K3
OR6K6
OR6M1
OR6N1
OR6N2
OR6P1
OR6S1
OR6T1
OR6V1
OR6W1P
OR6X1
OR6Y1
OR7A10
OR7A17
OR7A5
OR7C1
OR7C2
OR7D2
OR7D4
OR7E24
OR7G1
OR7G2
OR7G3
OR8A1
OR8B12
OR8B4
OR8B8
OR8D1
OR8D2
OR8D4
OR8G1
OR8H1
OR8H3
OR8I2
OR8J1
OR8J3
OR8K1
OR8K3
OR8K5
OR8S1
OR8U1
OR9A2
OR9G1
OR9G4
OR9I1
OR9K2
OR9Q1
OR9Q2
