# Supplementary material for: Revisiting olfactory receptors as putative drivers of cancer
Source: Wellcome Open Res. 2017 Feb 10;2:9. [Version 1] doi: 10.12688/wellcomeopenres.10646.1 (PMC5421569; doi:10.12688/wellcomeopenres.10646.1)
Supplement: Supplementary file 2 [file wellcomeopenres-2-11472-s0001.tgz › 3da2d1d3-9162-43d6-b7e8-afdb9d118060.xlsx]

## Sheet: Supplementary Table  2
Tissue	tumor type	TCGA classification	Cosmic ID	OR10A6	OR10G9	OR10H3	OR10T2	OR13A1	OR13C2	OR13C4	OR14I1	OR1D5	OR2A14	OR2A25	OR2AT4	OR2B6	OR2C3	OR2F2	OR2H2	OR2J3	OR2L13	OR2T10	OR2T2	OR2T4	OR2T6	OR2W3	OR3A2	OR3A3	OR4A16	OR4A47	OR4C16	OR4C46	OR4C6	OR4E2	OR4N3P	OR4S1	OR51E1	OR51E2	OR51G2	OR52A5	OR52N2	OR52N4	OR52R1	OR56A3	OR5G5P	OR5M8	OR6B2	OR6C2	OR6C75
aero_dig_tract	head and neck	HNSC	753535									0.993014
aero_dig_tract	head and neck	HNSC	753561																											0.990686
aero_dig_tract	head and neck	HNSC	753562																											0.995122
aero_dig_tract	head and neck	HNSC	753570									0.985951
aero_dig_tract	head and neck	HNSC	906863																																												0.997992
aero_dig_tract	head and neck	HNSC	907059																																1
aero_dig_tract	head and neck	HNSC	909709																											0.999627																	0.981547
aero_dig_tract	head and neck	HNSC	910701																																												0.998689
aero_dig_tract	head and neck	HNSC	910916																																										0.990625		0.99587
aero_dig_tract	head and neck	HNSC	1240121									0.98071
aero_dig_tract	head and neck	HNSC	1240204																																												0.966395
aero_dig_tract	head and neck	HNSC	1240205																																												0.972551
aero_dig_tract	head and neck	HNSC	1240207																																												0.99359
aero_dig_tract	head and neck	HNSC	1298156																					0.998059
aero_dig_tract	head and neck	HNSC	1298215																																												0.970435
aero_dig_tract	head and neck	HNSC	1298362										0.969292																																		0.993552
aero_dig_tract	head and neck	HNSC	1298529		0.986982																																										0.96172
aero_dig_tract	head and neck		906794																																												0.997289
aero_dig_tract	head and neck		1240140																																												0.999877
aero_dig_tract	oesophagus	ESCA	753573									0.976852
aero_dig_tract	oesophagus	ESCA	753574																																									1
aero_dig_tract	oesophagus	ESCA	907320																											0.994248
aero_dig_tract	oesophagus	ESCA	907321		0.962714																																										0.95371
aero_dig_tract	oesophagus	ESCA	910079																																												0.97422
aero_dig_tract	oesophagus	ESCA	910549																																												0.987463
aero_dig_tract	oesophagus	ESCA	946353																																												0.950495
aero_dig_tract	oesophagus	ESCA	946356																																												0.964684
aero_dig_tract	oesophagus	ESCA	1298222																											1																	0.950992
aero_dig_tract	oesophagus	ESCA	1298359																																												0.977021
aero_dig_tract	oesophagus	ESCA	1503361																																												0.996856
bone	bone_other		1290795																											0.999663
bone	chondrosarcoma		1290765																											0.999994
bone	chondrosarcoma		1290768
bone	chondrosarcoma		1303912																0.954395
bone	ewings_sarcoma		684072																															0.956665
bone	ewings_sarcoma		753539																																			0.983004
bone	ewings_sarcoma		949157																											0.999767
bone	ewings_sarcoma		949158																															0.999999
bone	ewings_sarcoma		949161																		0.999933
bone	ewings_sarcoma		949162																													0.984087				0.972743
bone	ewings_sarcoma		949163																															1
bone	ewings_sarcoma		949164																											0.998607
bone	ewings_sarcoma		949165																																												0.964292
bone	ewings_sarcoma		1240221																															1
bone	osteosarcoma		906827																											0.996301
bone	osteosarcoma		907072																																												0.95802
bone	osteosarcoma		908131		0.993986																																										0.998182
bone	osteosarcoma		909776																																1												0.951662
breast	breast	BRCA	749709																											0.99977																	0.991554
breast	breast	BRCA	749710																											0.978904																	0.994438
breast	breast	BRCA	749711																																												0.971287
breast	breast	BRCA	749712																											0.983865
breast	breast	BRCA	749715																																												0.998433
breast	breast	BRCA	749716																																												0.999917
breast	breast	BRCA	749717													0.999937											0.983073																				0.996546
breast	breast	BRCA	905951		0.999412
breast	breast	BRCA	905957																											1
breast	breast	BRCA	905960																											0.985196
breast	breast	BRCA	906801																																1
breast	breast	BRCA	906812																																												0.985355
breast	breast	BRCA	906826	1
breast	breast	BRCA	906862																											1																	0.998961
breast	breast	BRCA	908122																											0.999908
breast	breast	BRCA	908123										0.988522
breast	breast	BRCA	909778																																												0.979756
breast	breast	BRCA	909907																																												0.955836
breast	breast	BRCA	910948																											0.969199
breast	breast	BRCA	1290798																																												0.993409
breast	breast	BRCA	1290905																																0.999982
breast	breast	BRCA	1298157																																												0.956826
breast	breast	BRCA	1303900																											0.999489																	0.966549
breast	breast	BRCA	1330941																											1
breast	breast		907047																											0.999597
digestive_system	biliary_tract		906853																											0.986689
digestive_system	biliary_tract		906861																																						0.958112
digestive_system	biliary_tract		909769																																												0.974
digestive_system	digestive_system_other		907073																																												0.976598
digestive_system	liver	LIHC	909719										0.985533																																		0.965144
digestive_system	liver	LIHC	909736																																												0.977909
digestive_system	liver	LIHC	1240157																											0.972383
digestive_system	liver	LIHC	1240158
digestive_system	liver	LIHC	1240216																											0.999215
digestive_system	liver	LIHC	1240217																											0.995624
digestive_system	stomach	STAD	906790									0.999689	0.990688																	1
digestive_system	stomach	STAD	907041																																												0.963606
digestive_system	stomach	STAD	907055																											0.999313																	0.996037
digestive_system	stomach	STAD	908139																																												0.986925
digestive_system	stomach	STAD	908444									0.963547																		0.962188
digestive_system	stomach	STAD	908446									0.987842																																			0.990298
digestive_system	stomach	STAD	909770																																												0.967256
digestive_system	stomach	STAD	925340																											0.999995		1
digestive_system	stomach	STAD	1240151																											0.98541
digestive_system	stomach	STAD	1240155																											0.999638																	0.992547
digestive_system	stomach	STAD	1240209																																												0.983848
digestive_system	stomach	STAD	1298357																																					0.976827
digestive_system	stomach	STAD	1322224									0.99836
digestive_system	stomach	STAD	1503364									0.997604	0.982357																	0.999994
digestive_system	stomach		906849																																		1	0.999902
digestive_system	stomach		908138																																												0.957214
digestive_system	stomach		909711									0.980947																							0.99911
kidney	adrenal_gland	ACC	909744																								0.999953			0.993767
kidney	kidney	KIRC	753533																											0.994186
kidney	kidney	KIRC	753578									0.986047	0.958279
kidney	kidney	KIRC	905963									0.972454
kidney	kidney	KIRC	905979									0.999979														0.999776
kidney	kidney	KIRC	910698																											0.971651
kidney	kidney	KIRC	1298168																													0.999721
kidney	kidney	KIRC	1509074																																												0.979836
kidney	kidney	KIRC	1524414																											0.994584
kidney	kidney	KIRC	1524415																											0.992223
kidney	kidney	KIRC	1524417																											0.999967		0.999375
kidney	kidney	KIRC	1524419						0.983417																							0.962295
large_intestine	large_intestine	COREAD	905936									0.999289
large_intestine	large_intestine	COREAD	905937																																												0.998326
large_intestine	large_intestine	COREAD	905939																																		1
large_intestine	large_intestine	COREAD	905961																																												0.997643
large_intestine	large_intestine	COREAD	905962															0.965645												0.994695
large_intestine	large_intestine	COREAD	905971																											0.997034																	0.996986
large_intestine	large_intestine	COREAD	905989																																												0.99721
large_intestine	large_intestine	COREAD	907289																											0.998235
large_intestine	large_intestine	COREAD	907291																													0.954153
large_intestine	large_intestine	COREAD	907790									0.998402								1																				0.985234
large_intestine	large_intestine	COREAD	907795																																												0.985121
large_intestine	large_intestine	COREAD	909263																																												0.996144
large_intestine	large_intestine	COREAD	909698										0.976971
large_intestine	large_intestine	COREAD	909740																																												0.987582
large_intestine	large_intestine	COREAD	909748																																		1
large_intestine	large_intestine	COREAD	909751									0.982911
large_intestine	large_intestine	COREAD	910569																																			1
large_intestine	large_intestine	COREAD	910700									0.960089
large_intestine	large_intestine	COREAD	998189																																		1
large_intestine	large_intestine	COREAD	1240124																																		1
large_intestine	large_intestine	COREAD	1240173																																												0.98326
large_intestine	large_intestine	COREAD	1290771																																												0.959657
large_intestine	large_intestine	COREAD	1290907																																		1
large_intestine	large_intestine	COREAD	1660035																													0.99662
large_intestine	large_intestine	COREAD	1660036																											0.991515
large_intestine	large_intestine	COREAD	1674021																											1
leukemia	acute_myeloid_leukaemia	LAML	753548																											0.994857																	0.999809
leukemia	acute_myeloid_leukaemia	LAML	905938																											0.990095
leukemia	acute_myeloid_leukaemia	LAML	907275																											0.99985
leukemia	acute_myeloid_leukaemia	LAML	907278																																												0.997892
leukemia	acute_myeloid_leukaemia	LAML	907280																													0.999746
leukemia	acute_myeloid_leukaemia	LAML	908141		0.967719							0.998682																																			0.986635
leukemia	acute_myeloid_leukaemia	LAML	908148																																												0.986022
leukemia	acute_myeloid_leukaemia	LAML	908448									0.999998																																			0.999988
leukemia	acute_myeloid_leukaemia	LAML	908451																																												0.978072
leukemia	acute_myeloid_leukaemia	LAML	909253																											0.996685
leukemia	acute_myeloid_leukaemia	LAML	909771									1
leukemia	acute_myeloid_leukaemia	LAML	910545																																												0.978086
leukemia	acute_myeloid_leukaemia	LAML	910566																											0.997434
leukemia	acute_myeloid_leukaemia	LAML	910688								0.99415											0.997543
leukemia	acute_myeloid_leukaemia	LAML	1323913																													0.999999
leukemia	acute_myeloid_leukaemia	LAML	1330942																				0.966745									0.996628
leukemia	acute_myeloid_leukaemia	LAML	1330983		0.974252							0.999345
leukemia	acute_myeloid_leukaemia	LAML	1330985																											0.999999
leukemia	B_cell_leukemia		908132													0.998559
leukemia	B_cell_leukemia		908133													0.95873																				0.951101
leukemia	B_cell_leukemia		908136																																												0.950949
leukemia	B_cell_leukemia		908143					0.997622																																							0.992542
leukemia	B_cell_leukemia		908158																																												0.999955
leukemia	B_cell_leukemia		909696																																												0.990337
leukemia	B_cell_leukemia		909777					1																																							0.981721
leukemia	B_cell_leukemia		910209					1																																							0.97294
leukemia	B_cell_leukemia		910705					0.999999
leukemia	B_cell_leukemia		1327774					1
leukemia	B_cell_leukemia		1331025					1
leukemia	chronic_myeloid_leukaemia	LCML	905940												1	0.999929
leukemia	chronic_myeloid_leukaemia	LCML	906855																																												0.967763
leukemia	chronic_myeloid_leukaemia	LCML	907783																																												0.991531
leukemia	chronic_myeloid_leukaemia	LCML	908126																							0.981197
leukemia	chronic_myeloid_leukaemia	LCML	910544																			0.99999
leukemia	chronic_myeloid_leukaemia	LCML	910710																																												0.957861
leukemia	chronic_myeloid_leukaemia	LCML	910951																											0.986179
leukemia	chronic_myeloid_leukaemia	LCML	1327771																											0.960319
leukemia	chronic_myeloid_leukaemia	LCML	1330931																		1																										0.997112
leukemia	haematopoietic_neoplasm other		906856																																												0.996322
leukemia	haematopoietic_neoplasm other		909722																																												0.958011
leukemia	hairy_cell_leukaemia		906695										0.967761																	0.998668
leukemia	hairy_cell_leukaemia		907044																			1
leukemia	hairy_cell_leukaemia		908142																																								0.999359
leukemia	leukemia		908156																																												0.991987
leukemia	lymphoblastic_leukemia	ALL	905952																																												0.964951
leukemia	lymphoblastic_leukemia	ALL	906763		0.992022
leukemia	lymphoblastic_leukemia	ALL	906877					1																						0.994151
leukemia	lymphoblastic_leukemia	ALL	907272																											1													0.971111
leukemia	lymphoblastic_leukemia	ALL	907277																																												0.991353
leukemia	lymphoblastic_leukemia	ALL	907787							0.962734
leukemia	lymphoblastic_leukemia	ALL	949153																											1
leukemia	lymphoblastic_leukemia	ALL	1247871																																							0.999986					0.978881
leukemia	lymphoblastic_T_cell_leukaemia	ALL	908147																															1
leukemia	lymphoblastic_T_cell_leukaemia	ALL	909251																																												0.975017
leukemia	lymphoblastic_T_cell_leukaemia	ALL	909260																																												0.997899
leukemia	lymphoblastic_T_cell_leukaemia	ALL	909743				1					0.963387																																			0.976588
leukemia	T_cell_leukemia	ALL	998184									0.988675
leukemia	T_cell_leukemia	ALL	1295740																											0.999966		0.992286
leukemia	T_cell_leukemia	ALL	1297446																																												0.999909
lymphoma	B_cell_lymphoma	DLBC	906807																																												0.962858
lymphoma	B_cell_lymphoma	DLBC	906832					1																						0.989835
lymphoma	B_cell_lymphoma	DLBC	906842					1				0.999276																																			0.999919
lymphoma	B_cell_lymphoma	DLBC	907274					1				0.957966																																			0.999645
lymphoma	B_cell_lymphoma	DLBC	907799																																												0.987426
lymphoma	B_cell_lymphoma	DLBC	909773																											0.982101																	0.961687
lymphoma	B_cell_lymphoma	DLBC	910861					1
lymphoma	B_cell_lymphoma	DLBC	910930																																												0.974085
lymphoma	B_cell_lymphoma	DLBC	910934																																												0.999933
lymphoma	B_cell_lymphoma	DLBC	949088					0.999998																						0.999973																	0.998072
lymphoma	B_cell_lymphoma	DLBC	1297449																			0.998421
lymphoma	B_cell_lymphoma	DLBC	1303897																													0.999267															0.982234
lymphoma	B_cell_lymphoma	DLBC	1327765					1																																							0.999399	1	0.999936
lymphoma	B_cell_lymphoma	DLBC	1327768					0.993488
lymphoma	B_cell_lymphoma	DLBC	1327773																													0.999872
lymphoma	B_cell_lymphoma	DLBC	1330982					1																																							0.994239
lymphoma	B_cell_lymphoma	DLBC	1331032																																												0.990214
lymphoma	B_cell_lymphoma	DLBC	1331033		0.98623			0.999853
lymphoma	B_cell_lymphoma	DLBC	1331034									0.984813
lymphoma	B_cell_lymphoma	DLBC	1331035					1																																							0.999965
lymphoma	B_cell_lymphoma	DLBC	1331036																																												0.999273
lymphoma	B_cell_lymphoma	DLBC	1331037					1
lymphoma	B_cell_lymphoma	DLBC	1331045					1																																							0.998272
lymphoma	B_cell_lymphoma	DLBC	1331048					1
lymphoma	B_cell_lymphoma	DLBC	1331050					1
lymphoma	B_cell_lymphoma	DLBC	1659819					1
lymphoma	Burkitt_lymphoma		906831		0.999934			1
lymphoma	Burkitt_lymphoma		906838					0.992438
lymphoma	Burkitt_lymphoma		906846																											0.990351
lymphoma	Burkitt_lymphoma		907268																																												0.993194
lymphoma	Burkitt_lymphoma		908159					0.999604																																							0.968691
lymphoma	Burkitt_lymphoma		909262																																												0.973982
lymphoma	Burkitt_lymphoma		910401					1				0.988999																				0.955991															0.961255
lymphoma	Burkitt_lymphoma		910703					1				0.967634
lymphoma	Burkitt_lymphoma		910706					1																						0.999999
lymphoma	Burkitt_lymphoma		910906																												0.982104																0.97142
lymphoma	Burkitt_lymphoma		1303896																											0.954684																	0.971811
lymphoma	Burkitt_lymphoma		1330987					1																																							0.969265
lymphoma	Hodgkin_lymphoma		907050																											0.997958																	0.958923
lymphoma	Hodgkin_lymphoma		907323																											0.972932
lymphoma	Hodgkin_lymphoma		909701									0.953453
lymphoma	Hodgkin_lymphoma		909976									0.998691
lymphoma	Hodgkin_lymphoma		924110																								0.999292	1
lymphoma	Hodgkin_lymphoma		1331039																					0.993121
lymphoma	lymphoid_neoplasm other	CLL	907269																			0.982337
lymphoma	lymphoid_neoplasm other	CLL	907270																											0.999994
lymphoma	lymphoid_neoplasm other		907043																																												0.989708
lymphoma	lymphoid_neoplasm other		1331049																																	0.983779											0.999823
myeloma	haematopoietic_neoplasm other	MM	1295741																																												0.993831
myeloma	haematopoietic_neoplasm other	MM	1327775													0.998854																			1
myeloma	lymphoid_neoplasm other	MM	1297447		0.965492																												1
myeloma	myeloma	MM	753563																																												0.996425
myeloma	myeloma	MM	905964																											0.993219
myeloma	myeloma	MM	907791																													0.958977
myeloma	myeloma	MM	909249									0.99999
myeloma	myeloma	MM	924239																																												0.98516
myeloma	myeloma	MM	1659817																																												0.958068
myeloma	myeloma	MM	1659818
lung	Lung_other		1322213																																		1	1
lung	mesothelioma	MESO	908470																																												0.985657
lung	mesothelioma	MESO	1240131							0.956938
lung	mesothelioma	MESO	1240135																																												0.958631
lung	mesothelioma	MESO	1240136																																											1
lung	mesothelioma	MESO	1240137																																												0.987953
lung	mesothelioma	MESO	1240138																																												0.978974
lung	mesothelioma	MESO	1240139																																			0.999951
lung	mesothelioma	MESO	1290808																		0.999953
lung_NSCLC	lung_NSCLC_adenocarcinoma	LUAD	684681																											0.971871
lung_NSCLC	lung_NSCLC_adenocarcinoma	LUAD	687777																																	0.995994
lung_NSCLC	lung_NSCLC_adenocarcinoma	LUAD	687800																											0.973767																	0.998094
lung_NSCLC	lung_NSCLC_adenocarcinoma	LUAD	687807																																												0.966894
lung_NSCLC	lung_NSCLC_adenocarcinoma	LUAD	687812																																												0.999648
lung_NSCLC	lung_NSCLC_adenocarcinoma	LUAD	687820																																												0.974797
lung_NSCLC	lung_NSCLC_adenocarcinoma	LUAD	713869																																			1
lung_NSCLC	lung_NSCLC_adenocarcinoma	LUAD	722066																																												0.985974
lung_NSCLC	lung_NSCLC_adenocarcinoma	LUAD	724859																													0.977558					1
lung_NSCLC	lung_NSCLC_adenocarcinoma	LUAD	724878			0.950686
lung_NSCLC	lung_NSCLC_adenocarcinoma	LUAD	753600																																												0.984681
lung_NSCLC	lung_NSCLC_adenocarcinoma	LUAD	905944									0.966481																																			0.97124
lung_NSCLC	lung_NSCLC_adenocarcinoma	LUAD	905949																																		1	1
lung_NSCLC	lung_NSCLC_adenocarcinoma	LUAD	905967																																												0.997314
lung_NSCLC	lung_NSCLC_adenocarcinoma	LUAD	908475																																												0.974911
lung_NSCLC	lung_NSCLC_adenocarcinoma	LUAD	909721																																												0.995248
lung_NSCLC	lung_NSCLC_adenocarcinoma	LUAD	910399																																												0.978329
lung_NSCLC	lung_NSCLC_adenocarcinoma	LUAD	1240185																																			0.997335									0.987458
lung_NSCLC	lung_NSCLC_adenocarcinoma	LUAD	1240202																																												0.999028
lung_NSCLC	lung_NSCLC_adenocarcinoma	LUAD	1287381										0.954663
lung_NSCLC	lung_NSCLC_adenocarcinoma	LUAD	1290908																																												0.994226
lung_NSCLC	lung_NSCLC_adenocarcinoma	LUAD	1298347																																												0.995484
lung_NSCLC	lung_NSCLC_adenocarcinoma	LUAD	1298348									0.973861																																			0.994221
lung_NSCLC	lung_NSCLC_adenocarcinoma	LUAD	1298350																																												0.954353
lung_NSCLC	lung_NSCLC_adenocarcinoma	LUAD	1298537																											0.9925
lung_NSCLC	lung_NSCLC_adenocarcinoma	LUAD	1503369																																												0.999822
lung_NSCLC	lung_NSCLC_adenocarcinoma		753604																											0.999969
lung_NSCLC	lung_NSCLC_carcinoid		724855																																												0.972747
lung_NSCLC	lung_NSCLC_carcinoid		753607																											0.973171
lung_NSCLC	lung_NSCLC_carcinoid		909779																																		1	1						0.999989
lung_NSCLC	lung_NSCLC_large cell		687829																																												0.958648
lung_NSCLC	lung_NSCLC_large cell		910779																											0.997478																	0.954377
lung_NSCLC	lung_NSCLC_large cell		925341																																		1	1									0.992106
lung_NSCLC	lung_NSCLC_not specified		687596																																												0.955048
lung_NSCLC	lung_NSCLC_not specified		753534									0.995598																									1	1
lung_NSCLC	lung_NSCLC_not specified		753540																													0.973675															0.966791
lung_NSCLC	lung_NSCLC_not specified		1298356																											0.994843																	0.997066
lung_NSCLC	lung_NSCLC_squamous_cell_carcinoma	LUSC	753556																																												0.997991
lung_NSCLC	lung_NSCLC_squamous_cell_carcinoma	LUSC	753569																											0.987142
lung_NSCLC	lung_NSCLC_squamous_cell_carcinoma	LUSC	905941																																												0.956001
lung_NSCLC	lung_NSCLC_squamous_cell_carcinoma	LUSC	909728																											0.999997
lung_NSCLC	lung_NSCLC_squamous_cell_carcinoma	LUSC	1298223																																												0.999803
lung_NSCLC	lung_NSCLC_squamous_cell_carcinoma	LUSC	1298226									0.988347
lung_NSCLC	lung_NSCLC_squamous_cell_carcinoma	LUSC	1298538																																												0.995135
lung_SCLC	lung_small_cell_carcinoma	SCLC	687985																													1
lung_SCLC	lung_small_cell_carcinoma	SCLC	687997		0.999802																																	0.999996									0.959626
lung_SCLC	lung_small_cell_carcinoma	SCLC	688001
lung_SCLC	lung_small_cell_carcinoma	SCLC	688007									0.969798
lung_SCLC	lung_small_cell_carcinoma	SCLC	688011																																		1	1									0.990441
lung_SCLC	lung_small_cell_carcinoma	SCLC	688021																																			1									0.993244
lung_SCLC	lung_small_cell_carcinoma	SCLC	688022																																												0.985029
lung_SCLC	lung_small_cell_carcinoma	SCLC	688023																											0.999998
lung_SCLC	lung_small_cell_carcinoma	SCLC	688027																																			1
lung_SCLC	lung_small_cell_carcinoma	SCLC	724872																																		1	1									0.95653
lung_SCLC	lung_small_cell_carcinoma	SCLC	753547																																												0.997533
lung_SCLC	lung_small_cell_carcinoma	SCLC	753564																																			0.999251
lung_SCLC	lung_small_cell_carcinoma	SCLC	753589																																0.971982			1
lung_SCLC	lung_small_cell_carcinoma	SCLC	753599																																												0.996475
lung_SCLC	lung_small_cell_carcinoma	SCLC	753605																																		1	1
lung_SCLC	lung_small_cell_carcinoma	SCLC	753610									0.999472
lung_SCLC	lung_small_cell_carcinoma	SCLC	907295																																			1						0.999497
lung_SCLC	lung_small_cell_carcinoma	SCLC	908468
lung_SCLC	lung_small_cell_carcinoma	SCLC	908469																											0.987678
lung_SCLC	lung_small_cell_carcinoma	SCLC	908481																																			1
lung_SCLC	lung_small_cell_carcinoma	SCLC	908483																						0.951591
lung_SCLC	lung_small_cell_carcinoma	SCLC	909194					0.999962																						0.999263							1	1
lung_SCLC	lung_small_cell_carcinoma	SCLC	910692																																			1
lung_SCLC	lung_small_cell_carcinoma	SCLC	910899																																		1	0.999486									0.997446
lung_SCLC	lung_small_cell_carcinoma	SCLC	924241																																		0.991857
lung_SCLC	lung_small_cell_carcinoma	SCLC	1240182																																		1
lung_SCLC	lung_small_cell_carcinoma	SCLC	1240189																							0.975024																					0.987877
lung_SCLC	lung_small_cell_carcinoma	SCLC	1240193																											0.999997
lung_SCLC	lung_small_cell_carcinoma	SCLC	1297438																											0.999926
lung_SCLC	lung_small_cell_carcinoma	SCLC	1297439																																		1	1
lung_SCLC	lung_small_cell_carcinoma	SCLC	1298349																																		1	1						1
lung_SCLC	lung_small_cell_carcinoma	SCLC	1299062																											0.951114																	0.99155
lung_SCLC	lung_small_cell_carcinoma	SCLC	1322212																																		1	1	0.983016
lung_SCLC	lung_small_cell_carcinoma	SCLC	1330972																													0.987935
lung_SCLC	lung_small_cell_carcinoma	SCLC	1330973																																					0.957746
lymphoma	anaplastic_large_cell_lymphoma		909742									0.996318																																			0.99775
lymphoma	anaplastic_large_cell_lymphoma		1331040																											0.99938								0.997851									0.98593
nervous_system	glioma	GBM	687588																											0.999998
nervous_system	glioma	GBM	905985																													0.957439															0.999517
nervous_system	glioma	GBM	905986							0.961504																				0.99725
nervous_system	glioma	GBM	906839																											0.999999		0.999843
nervous_system	glioma	GBM	946368																											0.992434
nervous_system	glioma	LGG	905984																											0.999968
nervous_system	glioma	LGG	906871																																												0.998633
nervous_system	glioma	LGG	907271		0.999202
nervous_system	glioma	LGG	907282																											1
nervous_system	glioma	LGG	908145						0.999083																																						0.987717
nervous_system	glioma	LGG	908449																																												0.957771
nervous_system	glioma	LGG	946373									0.999724
nervous_system	medulloblastoma	MB	906834																							0.974712
nervous_system	medulloblastoma	MB	909248																											0.998894
neuroblastoma	neuroblastoma	NB	688086																													0.999979
neuroblastoma	neuroblastoma	NB	753618																																												0.999032
neuroblastoma	neuroblastoma	NB	753620																																		1
neuroblastoma	neuroblastoma	NB	906872																																												0.969634
neuroblastoma	neuroblastoma	NB	906875																																												0.967334
neuroblastoma	neuroblastoma	NB	907314		0.976169
neuroblastoma	neuroblastoma	NB	908135																													0.972125
neuroblastoma	neuroblastoma	NB	908447																													0.956823
neuroblastoma	neuroblastoma	NB	910567						0.969392																					0.974809
neuroblastoma	neuroblastoma	NB	949170																																												0.986946
neuroblastoma	neuroblastoma	NB	949172																																												0.999927
neuroblastoma	neuroblastoma	NB	949176																																												0.998189
neuroblastoma	neuroblastoma	NB	949177																																												0.9864
pancreas	pancreas	PAAD	724870																													0.999831
pancreas	pancreas	PAAD	906693																											1
pancreas	pancreas	PAAD	907285																																												0.962124
pancreas	pancreas	PAAD	907286									0.998971
pancreas	pancreas	PAAD	909904																													0.992597															0.994116
pancreas	pancreas	PAAD	910702																				0.976211
pancreas	pancreas	PAAD	910907																																												0.996734
pancreas	pancreas	PAAD	1240201																																												0.990267
pancreas	pancreas	PAAD	1240208																																												0.971858
pancreas	pancreas	PAAD	1290797																																												0.999775
pancreas	pancreas	PAAD	1298136																											0.950113																	0.999745
pancreas	pancreas		1298534																													0.999944						0.999763
skin	melanoma	SKCM	753546																																												0.975369
skin	melanoma	SKCM	753596																											1																	0.964483
skin	melanoma	SKCM	905954							0.987473							1
skin	melanoma	SKCM	905955									0.999969																	1	0.970493
skin	melanoma	SKCM	905956														1
skin	melanoma	SKCM	905974										0.990908																									0.99672									0.952534
skin	melanoma	SKCM	905977														1																														0.998534
skin	melanoma	SKCM	906813																													0.999881
skin	melanoma	SKCM	906865														0.985003																		0.9801
skin	melanoma	SKCM	907067																																												0.99056
skin	melanoma	SKCM	907171																											0.999666																	0.999866
skin	melanoma	SKCM	909713									0.995133																																			0.979336
skin	melanoma	SKCM	909723																																												0.990596
skin	melanoma	SKCM	909724																																			1									0.977693
skin	melanoma	SKCM	909784																		0.998264
skin	melanoma	SKCM	910853																																												0.992375
skin	melanoma	SKCM	910921																																												0.98374
skin	melanoma	SKCM	910932														1
skin	melanoma	SKCM	925339												0.999473																																0.997242
skin	melanoma	SKCM	971777																																												0.999143
skin	melanoma	SKCM	1240125																																												0.987847
skin	melanoma	SKCM	1240153														0.998364																														0.997729
skin	melanoma	SKCM	1287706														1
skin	melanoma	SKCM	1298145																													0.999328
skin	melanoma	SKCM	1298160														1
skin	melanoma	SKCM	1299078										0.967397																									1
skin	melanoma	SKCM	1299080																																												0.997415
skin	melanoma	SKCM	1299081									0.997222																																			0.995098
skin	skin_other		906841																											0.984301
skin	skin_other		910925		0.997853																											0.985406
soft_tissue	fibrosarcoma		907064																											0.971767
soft_tissue	rhabdomyosarcoma		684052																															1
soft_tissue	rhabdomyosarcoma		909716																																												0.958535
soft_tissue	rhabdomyosarcoma		924248																											0.99917
soft_tissue	rhabdomyosarcoma		1240166																																												0.974364
soft_tissue	rhabdomyosarcoma		1240210									0.999656																										0.999966
soft_tissue	soft_tissue_other		907298																																												0.984172
soft_tissue	soft_tissue_other		909720																											1																	0.997275
soft_tissue	soft_tissue_other		909732																											0.998339
soft_tissue	soft_tissue_other		909759							0.95196
soft_tissue	soft_tissue_other		925343																																												0.973947
soft_tissue	soft_tissue_other		1299061									0.988691																							1
thyroid	thyroid	THCA	906795																																												0.962506
thyroid	thyroid	THCA	910568																																												0.95306
thyroid	thyroid	THCA	924151																																												0.98624
thyroid	thyroid	THCA	924238																													0.976998															0.999891
thyroid	thyroid	THCA	930299																																		1
thyroid	thyroid	THCA	1240154										0.981214																	0.98541																	0.964443
thyroid	thyroid	THCA	1240223																																												0.988293
thyroid	thyroid	THCA	1290722																											0.999996																	0.951721
urogenital_system	Bladder	BLCA	687452									0.99858
urogenital_system	Bladder	BLCA	687455																																												0.989577
urogenital_system	Bladder	BLCA	687459																											0.959161
urogenital_system	Bladder	BLCA	724812									0.999999
urogenital_system	Bladder	BLCA	724838											0.954466																																	0.995601
urogenital_system	Bladder	BLCA	753552																																												0.986999
urogenital_system	Bladder	BLCA	907066									0.976165				1
urogenital_system	Bladder	BLCA	909749																																												0.990303
urogenital_system	cervix	CESC	687514									0.950845																																			0.955012
urogenital_system	cervix	CESC	724839																											0.999935
urogenital_system	cervix	CESC	906824																																												0.967796
urogenital_system	cervix	CESC	907068																																												0.993506
urogenital_system	cervix	CESC	930297																																												0.988653
urogenital_system	cervix		946357																													0.994047
urogenital_system	endometrium	UCEC	907051																											0.975168
urogenital_system	endometrium	UCEC	1240174
urogenital_system	endometrium		907000																																												0.987068
urogenital_system	endometrium		930082																											0.999597
urogenital_system	ovary	OV	905933																																												0.996342
urogenital_system	ovary	OV	905959																																				0.960876								0.995943
urogenital_system	ovary	OV	905991																													0.9993															0.969761
urogenital_system	ovary	OV	909257																		0.999986
urogenital_system	ovary	OV	909753																											0.998326		0.991187
urogenital_system	ovary	OV	911905									0.986574
urogenital_system	ovary	OV	949090																							0.984429
urogenital_system	ovary	OV	1240197																																												0.999085
urogenital_system	ovary	OV	1240198																											0.982252
urogenital_system	ovary	OV	1299070																																												0.99969
urogenital_system	ovary	OV	1480360																																				0.992796
urogenital_system	ovary	OV	1480362						0.998157			0.971063
urogenital_system	ovary	OV	1480371																																												0.952357
urogenital_system	ovary		906852									0.967759
urogenital_system	ovary		909699																																												0.967585
urogenital_system	ovary		924186																							1
urogenital_system	ovary		1240128																																												0.975288
urogenital_system	prostate	PRAD	905935																											0.992677
urogenital_system	prostate	PRAD	907788																																		1
urogenital_system	prostate	PRAD	1299075
urogenital_system	testis		908441																													0.960038
urogenital_system	urogenital_system_other		907176									1
urogenital_system	urogenital_system_other		924247																											0.972975
urogenital_system	uterus		908127																																												0.963947
[truncated: 11 more columns]
