# Supplementary material for: Revisiting olfactory receptors as putative drivers of cancer
Source: Wellcome Open Res. 2017 Feb 10;2:9. [Version 1] doi: 10.12688/wellcomeopenres.10646.1 (PMC5421569; doi:10.12688/wellcomeopenres.10646.1)
Supplement: Supplementary file 3 [file wellcomeopenres-2-11472-s0002.tgz › 3db60e63-c309-435d-b508-687383556b6a.xlsx]

## Sheet: Supplementary Table 3
Tissue	tumor type	TCGA classification	n of cosmic cell lines	OR10A6	OR10G9	OR10H3	OR10T2	OR13A1	OR13C2	OR13C4	OR14I1	OR1D5	OR2A14	OR2A25	OR2AT4	OR2B6	OR2C3	OR2F2	OR2H2	OR2J3	OR2L13	OR2T10	OR2T2	OR2T4	OR2T6	OR2W3	OR3A2	OR3A3	OR4A16	OR4A47	OR4C16	OR4C46	OR4C6	OR4E2	OR4N3P	OR4S1	OR51E1	OR51E2	OR51G2	OR52A5	OR52N2	OR52N4	OR52R1	OR56A3	OR5G5P	OR5M8	OR6B2	OR6C2	OR6C75
aero_dig_tract	head and neck	HNSC	42		1							3	1											1						3					1										1		10
aero_dig_tract	head and neck	NONE	2																																												2
aero_dig_tract	oesophagus	ESCA	35		1							1																		2														1			8
digestive_system	biliary_tract	NONE	5																											1											1						1
digestive_system	digestive_system_other	NONE	1																																												1
digestive_system	liver	LIHC	17										1																	3																	2
digestive_system	stomach	NONE	4									1																							1		1	1									1
digestive_system	stomach	STAD	24									5	2																	7		1								1							7
large_intestine	large_intestine	COREAD	49									4	1					1		1										5		2					5	1		1							9
kidney	adrenal_gland	ACC	1																								1			1
kidney	kidney	KIRC	31						1			3	1													1				5		3															1
kidney	kidney	NONE	1
pancreas	pancreas	NONE	2																													1						1
pancreas	pancreas	PAAD	30									1											1							2		2															7
bone	bone_other	NONE	2																											1
bone	chondrosarcoma	NONE	5																1											1
bone	ewings_sarcoma	NONE	21																		1									2		1		4		1		1									1
bone	osteosarcoma	NONE	10		1																									1					1												3
soft_tissue	fibrosarcoma	NONE	3																											1
soft_tissue	rhabdomyosarcoma	NONE	9									1																		1				1				1									2
soft_tissue	soft_tissue_other	NONE	9							1		1																		2					1												3
breast	breast	BRCA	49	1	1								1			1											1			10					2												13
breast	breast	NONE	1																											1
leukemia	acute_myeloid_leukaemia	LAML	26		2						1	4										1	1							6		3															7
leukemia	B_cell_leukemia	NONE	13					6								2																				1											6
leukemia	chronic_myeloid_leukaemia	LCML	10												1	1					1	1				1				2																	4
leukemia	haematopoietic_neoplasm other	NONE	2																																												2
leukemia	hairy_cell_leukaemia	NONE	4										1									1								1													1
leukemia	leukemia	ALL	1
leukemia	leukemia	LAML	1
leukemia	leukemia	NONE	1																																												1
leukemia	lymphoblastic_leukemia	ALL	11		1			1		1																				3												1	1				3
leukemia	lymphoblastic_leukemia	NONE	1
leukemia	lymphoblastic_T_cell_leukaemia	ALL	8				1					1																						1													3
leukemia	T_cell_leukemia	ALL	3									1																		1		1															1
leukemia	T_cell_leukemia	NONE	1
lymphoma	anaplastic_large_cell_lymphoma	NONE	3									1																		1								1									2
lymphoma	B_cell_lymphoma	DLBC	32		1			15				3										1								3		2															15	1	1
lymphoma	Burkitt_lymphoma	NONE	13		1			7				2																		3	1	1															7
lymphoma	Hodgkin_lymphoma	NONE	9									2												1			1	1		2																	1
lymphoma	lymphoid_neoplasm other	ALL	1
lymphoma	lymphoid_neoplasm other	CLL	3																			1								1
lymphoma	lymphoid_neoplasm other	NONE	5																																	1											2
myeloma	haematopoietic_neoplasm other	MM	4													1																			1												1
myeloma	lymphoid_neoplasm other	MM	1		1																												1
myeloma	myeloma	MM	13									1																		1		1															3
lung	Lung_other	NONE	1																																		1	1
lung	mesothelioma	MESO	21							1											1																	1								1	4
lung_NSCLC	lung_NSCLC_adenocarcinoma	LUAD	63			1						2	1																	3		1				1	2	3									18
lung_NSCLC	lung_NSCLC_adenocarcinoma	NONE	3																											1
lung_NSCLC	lung_NSCLC_carcinoid	NONE	4																											1							1	1						1			1
lung_NSCLC	lung_NSCLC_large cell	NONE	13																											1							1	1									3
lung_NSCLC	lung_NSCLC_not specified	NONE	11									1																		1		1					1	1									3
lung_NSCLC	lung_NSCLC_squamous_cell_carcinoma	LUSC	15									1																		2																	4
lung_SCLC	lung_small_cell_carcinoma	SCLC	61		1			1				2													1	1				6		2			1		10	16	1	1				2			10
nervous_system	glioma	GBM	35							1																				4		2															1
nervous_system	glioma	LGG	17		1				1			1																		2																	3
nervous_system	medulloblastoma	MB	4																							1				1
neuroblastoma	neuroblastoma	NB	29		1				1																					1		3					1										7
skin	melanoma	SKCM	52							1		3	2		1		8				1								1	3		2			1			3									17
skin	skin_other	NONE	3		1																									1		1
thyroid	thyroid	THCA	15										1																	2		1					1										7
urogenital_system	Bladder	BLCA	19									3		1		1														1																	4
urogenital_system	cervix	CESC	13									1																		1																	4
urogenital_system	cervix	NONE	1																													1
urogenital_system	endometrium	NONE	2																											1																	1
urogenital_system	endometrium	UCEC	9																											1
urogenital_system	ovary	NONE	9									1														1																					2
urogenital_system	ovary	OV	32						1			2									1					1				2		2							2								6
urogenital_system	prostate	NONE	2
urogenital_system	prostate	PRAD	6																											1							1
urogenital_system	testis	NONE	3																													1
urogenital_system	urogenital_system_other	NONE	4									1																		1
urogenital_system	uterus	NONE	2																																												1
N of lines expressing the OR			968	1	14	1	1	30	4	5	1	53	12	1	2	6	8	1	1	1	5	5	2	2	1	6	3	1	1	110	1	35	1	6	9	4	25	33	3	3	1	1	2	4	1	1	225	1	1
[truncated: 11 more columns]
