# Supplementary material for: Revisiting olfactory receptors as putative drivers of cancer
Source: Wellcome Open Res. 2017 Feb 10;2:9. [Version 1] doi: 10.12688/wellcomeopenres.10646.1 (PMC5421569; doi:10.12688/wellcomeopenres.10646.1)
Supplement: Supplementary file 4 [file wellcomeopenres-2-11472-s0003.tgz › 92c434c4-50e9-424a-a804-a76cea8f5bfd.xlsx]

## Sheet: Supplementary Table 4
Tissue	tumor type	TCGA classification	Cosmic ID	ADCY3	GNA13	GNA15	GNAI1	GNAL	GNAO1
leukemia	acute_myeloid_leukaemia	LAML	1330985	0.978634		1	0.999022
leukemia	acute_myeloid_leukaemia	LAML	907280	0.999825		1	1
leukemia	acute_myeloid_leukaemia	LAML	905938	0.99999		1
leukemia	acute_myeloid_leukaemia	LAML	1330948	1			1
leukemia	acute_myeloid_leukaemia	LAML	1323913	1		1
leukemia	acute_myeloid_leukaemia	LAML	910545	1	0.97095
leukemia	acute_myeloid_leukaemia	LAML	910688	1	0.976906	1
leukemia	acute_myeloid_leukaemia	LAML	908148	1	0.999427	1	1
leukemia	acute_myeloid_leukaemia	LAML	909771	1		0.995095
leukemia	acute_myeloid_leukaemia	LAML	1290455	1		0.999459	1
leukemia	acute_myeloid_leukaemia	LAML	907275	1		0.999487	1
leukemia	acute_myeloid_leukaemia	LAML	909715	1		0.999999
leukemia	acute_myeloid_leukaemia	LAML	910947	1		1	1
leukemia	acute_myeloid_leukaemia	LAML	907053	1		1	1
leukemia	acute_myeloid_leukaemia	LAML	908451	1		1	1
leukemia	acute_myeloid_leukaemia	LAML	1330991	1		1
leukemia	acute_myeloid_leukaemia	LAML	910566	1		1	1
leukemia	acute_myeloid_leukaemia	LAML	907278	1		1	1
leukemia	acute_myeloid_leukaemia	LAML	906870	1		1	1
leukemia	acute_myeloid_leukaemia	LAML	909253	1		1	1
leukemia	acute_myeloid_leukaemia	LAML	1330942	1		1	1
leukemia	acute_myeloid_leukaemia	LAML	1330983	1		1	1
leukemia	acute_myeloid_leukaemia	LAML	753548	1		1
leukemia	acute_myeloid_leukaemia	LAML	908141	1		1
leukemia	acute_myeloid_leukaemia	LAML	1330947	1		1
kidney	adrenal_gland	ACC	909744	1			1
lymphoma	anaplastic_large_cell_lymphoma		1331040	1	0.955419	0.999993
lymphoma	anaplastic_large_cell_lymphoma		907273	1		0.999574
lymphoma	anaplastic_large_cell_lymphoma		909742	1				0.999987
leukemia	B_cell_leukemia		1327774	1	0.95634
leukemia	B_cell_leukemia		908136	1	0.984098		0.999791
leukemia	B_cell_leukemia		908133	1	0.995679	1
leukemia	B_cell_leukemia		908158	1	0.999077	1	1
leukemia	B_cell_leukemia		910209	1	0.999996
leukemia	B_cell_leukemia		909777	1	1
leukemia	B_cell_leukemia		1330933	1		1	1
leukemia	B_cell_leukemia		909696	1		1	1
leukemia	B_cell_leukemia		908132	1		1	1
leukemia	B_cell_leukemia		1330994	1		1	1
lymphoma	B_cell_lymphoma	DLBC	949088	1	0.977958
lymphoma	B_cell_lymphoma	DLBC	1327765	1	0.991289
lymphoma	B_cell_lymphoma	DLBC	910861	1	0.997047
lymphoma	B_cell_lymphoma	DLBC	1297449	1	0.997998
lymphoma	B_cell_lymphoma	DLBC	907799	1	0.998557
lymphoma	B_cell_lymphoma	DLBC	1331045	1	0.999904
lymphoma	B_cell_lymphoma	DLBC	1331048	1	0.999953
lymphoma	B_cell_lymphoma	DLBC	1331035	1	0.999996
lymphoma	B_cell_lymphoma	DLBC	1331037	1	0.999997
lymphoma	B_cell_lymphoma	DLBC	1331036	1	0.999999
lymphoma	B_cell_lymphoma	DLBC	1659819	1	1
lymphoma	B_cell_lymphoma	DLBC	1331033	1	1
lymphoma	B_cell_lymphoma	DLBC	1331050	1	1
lymphoma	B_cell_lymphoma	DLBC	906832	1	1
lymphoma	B_cell_lymphoma	DLBC	1331034	1	1
lymphoma	B_cell_lymphoma	DLBC	906842	1	1
lymphoma	B_cell_lymphoma	DLBC	907274	1	1
lymphoma	B_cell_lymphoma	DLBC	910930	1		1
lymphoma	B_cell_lymphoma	DLBC	909773	1		1
lymphoma	B_cell_lymphoma	DLBC	1330984	1		1
digestive_system	biliary_tract		907069	1		0.999725	1
digestive_system	biliary_tract		906861	1		0.999995	1
digestive_system	biliary_tract		906853	1		1	1
digestive_system	biliary_tract		909769	1			1
digestive_system	biliary_tract		910695	1			1
urogenital_system	Bladder	BLCA	907065	1		0.999454	1
urogenital_system	Bladder	BLCA	753552	1	0.998851	1	1
urogenital_system	Bladder	BLCA	687457	1		0.999166	1
urogenital_system	Bladder	BLCA	687455	1		0.999792	1
urogenital_system	Bladder	BLCA	906797	1		0.999999	0.999946
urogenital_system	Bladder	BLCA	909704	1		0.999999	1
urogenital_system	Bladder	BLCA	1290730	1		1	1
urogenital_system	Bladder	BLCA	724812	1		1	1
urogenital_system	Bladder	BLCA	909780	1		1	1
urogenital_system	Bladder	BLCA	687452	1		1	1
urogenital_system	Bladder	BLCA	910926	1		1	1
urogenital_system	Bladder	BLCA	724838	1			0.999999
urogenital_system	Bladder	BLCA	687459	1			1
urogenital_system	Bladder	BLCA	753566	1			1
urogenital_system	Bladder	BLCA	753584	1			1
urogenital_system	Bladder	BLCA	907066	1			1
urogenital_system	Bladder	BLCA	907312	1			1
urogenital_system	Bladder	BLCA	909749	1			1
bone	bone_other		909717	1			1
breast	breast	BRCA	907045	0.999917
breast	breast	BRCA	908122	1	1		1
breast	breast	BRCA	906862	1			1
breast	breast	BRCA	909256	1	0.978299		1
breast	breast	BRCA	749709	1	0.988167		1
breast	breast	BRCA	1290905	1	0.999817		1
breast	breast	BRCA	1330941	1	0.999819
breast	breast	BRCA	1303900	1	0.999966
breast	breast	BRCA	749710	1	0.999972	1	1
breast	breast		907047	1	1	1	1
breast	breast	BRCA	908121	1	1		0.979183
breast	breast	BRCA	1298157	1		0.997686
breast	breast	BRCA	1290922	1		0.999512	1
breast	breast	BRCA	910852	1		1	1
breast	breast	BRCA	905960	1		1	1
breast	breast	BRCA	749715	1			0.999652
breast	breast	BRCA	925338	1			1
breast	breast	BRCA	749711	1			1
breast	breast	BRCA	749713	1			1
breast	breast	BRCA	906826	1			1
breast	breast	BRCA	749712	1			1
breast	breast	BRCA	749714	1			1
breast	breast	BRCA	749717	1			1
breast	breast	BRCA	905951	1			1
breast	breast	BRCA	905957	1			1
breast	breast	BRCA	906812	1			1
breast	breast	BRCA	906844	1			1
breast	breast	BRCA	907046	1			1
breast	breast	BRCA	907048	1			1
breast	breast	BRCA	910927	1			1
breast	breast	BRCA	924240	1			1
breast	breast	BRCA	1240172	1			1
lymphoma	Burkitt_lymphoma		907268	1	0.977734
lymphoma	Burkitt_lymphoma		906846	1	0.996247
lymphoma	Burkitt_lymphoma		908159	1	0.999499
lymphoma	Burkitt_lymphoma		910401	1	0.999776
lymphoma	Burkitt_lymphoma		910703	1	0.99996
lymphoma	Burkitt_lymphoma		1330987	1	0.999976
lymphoma	Burkitt_lymphoma		910706	1	0.999995
lymphoma	Burkitt_lymphoma		906838	1	1
lymphoma	Burkitt_lymphoma		906847	1			0.9907
urogenital_system	cervix		946357	1			1
urogenital_system	cervix	CESC	1240179	1		0.999043	1
urogenital_system	cervix	CESC	930298	1		0.999996	1
urogenital_system	cervix	CESC	687506	1		1	1
urogenital_system	cervix	CESC	924107	1		1	1
urogenital_system	cervix	CESC	906843	1		1	1
urogenital_system	cervix	CESC	906824	1		1	1
urogenital_system	cervix	CESC	687514	1		1	1
urogenital_system	cervix	CESC	1298134	1			1	0.999389
urogenital_system	cervix	CESC	724839	1			1
urogenital_system	cervix	CESC	907068	1			1
urogenital_system	cervix	CESC	930297	1			1
urogenital_system	cervix	CESC	1240212	1			1
bone	chondrosarcoma		907290	1			1
bone	chondrosarcoma		1290765	1			1
bone	chondrosarcoma		1290767	1			1
bone	chondrosarcoma		1290768	1			1
bone	chondrosarcoma		1303912	1			1
leukemia	chronic_myeloid_leukaemia	LCML	907311	0.999928		1	1
leukemia	chronic_myeloid_leukaemia	LCML	910544	1	0.9556
leukemia	chronic_myeloid_leukaemia	LCML	908126	1	0.979236		1
leukemia	chronic_myeloid_leukaemia	LCML	1327771	1	0.995976	1	0.977538
leukemia	chronic_myeloid_leukaemia	LCML	907783	1		1	1
leukemia	chronic_myeloid_leukaemia	LCML	910710	1		1	1
leukemia	chronic_myeloid_leukaemia	LCML	906855	1		1
leukemia	chronic_myeloid_leukaemia	LCML	910951	1		1
leukemia	chronic_myeloid_leukaemia	LCML	1330931	1		1
digestive_system	digestive_system_other		907073	1			1
urogenital_system	endometrium	UCEC	910691	1			1
urogenital_system	endometrium	UCEC	908129	1			1
urogenital_system	endometrium	UCEC	907051	1			1
urogenital_system	endometrium	UCEC	909735	1			1
urogenital_system	endometrium	UCEC	924187	1			1
urogenital_system	endometrium	UCEC	1240174	1			1
urogenital_system	endometrium		907000	1			1
urogenital_system	endometrium		930082	1			1
bone	ewings_sarcoma		949156	1	0.997561		1
bone	ewings_sarcoma		949155	1	0.999976		1
bone	ewings_sarcoma		949158	1			0.990638
bone	ewings_sarcoma		1240221	1			0.999997
bone	ewings_sarcoma		949165	1			1
bone	ewings_sarcoma		949166	1			1
bone	ewings_sarcoma		684062	1			1
bone	ewings_sarcoma		949162	1			1
bone	ewings_sarcoma		684055	1			1
bone	ewings_sarcoma		684057	1			1
bone	ewings_sarcoma		684059	1			1
bone	ewings_sarcoma		684072	1			1
bone	ewings_sarcoma		909731	1			1
bone	ewings_sarcoma		949167	1			1
soft_tissue	fibrosarcoma		909754	1			1
soft_tissue	fibrosarcoma		907064	1			1
soft_tissue	fibrosarcoma		1240149	1			1
nervous_system	glioma	GBM	687562	0.999999			1
nervous_system	glioma	GBM	906873	1	0.975795		1
nervous_system	glioma	GBM	687568	1	0.978816
nervous_system	glioma	GBM	905985	1	0.984708		1
nervous_system	glioma	GBM	906746	1	0.98893		1
nervous_system	glioma	GBM	910933	1			0.999652
nervous_system	glioma	GBM	946372	1			0.999993
nervous_system	glioma	LGG	907271	1			0.999996
nervous_system	glioma	GBM	687588	1			0.999996
nervous_system	glioma	GBM	907313	1			1
nervous_system	glioma	LGG	907279	1			1
nervous_system	glioma	GBM	906835	1			1
nervous_system	glioma	LGG	946369	1			1
nervous_system	glioma	GBM	946368	1			1
nervous_system	glioma	GBM	687561	1			1
nervous_system	glioma	GBM	687563	1			1
nervous_system	glioma	GBM	687586	1			1
nervous_system	glioma	GBM	687590	1			1
nervous_system	glioma	GBM	687592	1			1
nervous_system	glioma	GBM	753549	1			1
nervous_system	glioma	GBM	905982	1			1
nervous_system	glioma	GBM	905983	1			1
nervous_system	glioma	GBM	905986	1			1
nervous_system	glioma	GBM	906823	1			1
nervous_system	glioma	GBM	906839	1			1
nervous_system	glioma	GBM	909712	1			1
nervous_system	glioma	GBM	909745	1			1
nervous_system	glioma	GBM	909905	1			1
nervous_system	glioma	GBM	910694	1			1
nervous_system	glioma	GBM	910943	1			1
nervous_system	glioma	GBM	946367	1			1
nervous_system	glioma	GBM	946370	1			1
nervous_system	glioma	GBM	946377	1			1
nervous_system	glioma	GBM	949094	1			1
nervous_system	glioma	GBM	1240168	1			1
nervous_system	glioma	GBM	1240169	1			1
nervous_system	glioma	GBM	1240170	1			1
nervous_system	glioma	LGG	905984	1			1
nervous_system	glioma	LGG	906868	1			1
nervous_system	glioma	LGG	906871	1			1
nervous_system	glioma	LGG	907042	1			1
nervous_system	glioma	LGG	907282	1			1
nervous_system	glioma	LGG	908144	1			1
nervous_system	glioma	LGG	908145	1			1
nervous_system	glioma	LGG	908449	1			1
nervous_system	glioma	LGG	908450	1			1
nervous_system	glioma	LGG	908452	1			1
nervous_system	glioma	LGG	909750	1			1
nervous_system	glioma	LGG	924188	1			1
nervous_system	glioma	LGG	1240150	1			1
myeloma	haematopoietic_neoplasm other	MM	1295741	1	0.999928
myeloma	haematopoietic_neoplasm other	MM	683665	1		1
leukemia	haematopoietic_neoplasm other		909722	1		1	1
leukemia	haematopoietic_neoplasm other		906856	1		1
leukemia	hairy_cell_leukaemia		908142	1	0.999993
leukemia	hairy_cell_leukaemia		908149	1	1	1	1
leukemia	hairy_cell_leukaemia		907044	1		0.961149
aero_dig_tract	head and neck	HNSC	753531	1	0.959769	1	1
aero_dig_tract	head and neck	HNSC	1240205	1	0.999913	1	1
aero_dig_tract	head and neck	HNSC	909708	1		0.963613	1
aero_dig_tract	head and neck	HNSC	1240162	1		0.971888	1
aero_dig_tract	head and neck	HNSC	1240196	1		0.992612	1
aero_dig_tract	head and neck	HNSC	753532	1		0.997311	1
aero_dig_tract	head and neck	HNSC	1240206	1		0.998579	1
aero_dig_tract	head and neck	HNSC	906863	1		0.999679	1
aero_dig_tract	head and neck		1240140	1		0.99969	1
aero_dig_tract	head and neck	HNSC	1290724	1		0.999892	1
aero_dig_tract	head and neck	HNSC	906837	1		0.999966	1
aero_dig_tract	head and neck	HNSC	907062	1		0.999972	1
aero_dig_tract	head and neck	HNSC	753561	1		1	1
aero_dig_tract	head and neck	HNSC	910701	1		1	1
aero_dig_tract	head and neck	HNSC	1299059	1		1	1
aero_dig_tract	head and neck	HNSC	1240204	1		1	1
aero_dig_tract	head and neck	HNSC	1299050	1		1	1
aero_dig_tract	head and neck	HNSC	910904	1		1	1
aero_dig_tract	head and neck	HNSC	1240207	1		1	1
aero_dig_tract	head and neck		906794	1		1	1
aero_dig_tract	head and neck	HNSC	1298156	1		1	1
aero_dig_tract	head and neck	HNSC	1290725	1		1	1
aero_dig_tract	head and neck	HNSC	1240122	1		1	1
aero_dig_tract	head and neck	HNSC	924111	1		1	1
aero_dig_tract	head and neck	HNSC	753535	1		1	1
aero_dig_tract	head and neck	HNSC	753538	1		1	1
aero_dig_tract	head and neck	HNSC	753541	1		1	1
aero_dig_tract	head and neck	HNSC	753562	1		1	1
aero_dig_tract	head and neck	HNSC	753570	1		1	1
aero_dig_tract	head and neck	HNSC	907061	1		1	1
aero_dig_tract	head and neck	HNSC	909709	1		1	1
aero_dig_tract	head and neck	HNSC	910911	1		1	1
aero_dig_tract	head and neck	HNSC	910916	1		1	1
aero_dig_tract	head and neck	HNSC	910936	1		1	1
aero_dig_tract	head and neck	HNSC	1240121	1		1	1
aero_dig_tract	head and neck	HNSC	1240161	1		1	1
aero_dig_tract	head and neck	HNSC	1298215	1		1	1
aero_dig_tract	head and neck	HNSC	1298362	1		1	1
aero_dig_tract	head and neck	HNSC	1298531	1		1	1
aero_dig_tract	head and neck	HNSC	907059	1			1
aero_dig_tract	head and neck	HNSC	1298529	1			1
aero_dig_tract	head and neck	HNSC	1299052	1			1
lymphoma	Hodgkin_lymphoma		909701	1	0.999605	1
lymphoma	Hodgkin_lymphoma		1330935	1		1
lymphoma	Hodgkin_lymphoma		909976	1		1
lymphoma	Hodgkin_lymphoma		907050	1			0.999998
kidney	kidney	KIRC	1524419	1			1
kidney	kidney	KIRC	909250	1	0.993939		1
kidney	kidney	KIRC	905979	1		0.98249	1
kidney	kidney	KIRC	910698	1		1	1
kidney	kidney	KIRC	1298169	1			1
kidney	kidney	KIRC	909781	1			1
kidney	kidney	KIRC	753558	1			1
kidney	kidney	KIRC	1524415	1			1
kidney	kidney	KIRC	1524414	1			1
kidney	kidney	KIRC	1240220	1			1
kidney	kidney	KIRC	905947	1			1
kidney	kidney	KIRC	753577	1			1
kidney	kidney	KIRC	1524416	1			1
kidney	kidney	KIRC	753533	1			1
kidney	kidney	KIRC	753585	1			1
kidney	kidney	KIRC	905948	1			1
kidney	kidney	KIRC	905950	1			1
kidney	kidney	KIRC	905963	1			1
kidney	kidney	KIRC	905978	1			1
kidney	kidney	KIRC	905980	1			1
kidney	kidney	KIRC	905981	1			1
kidney	kidney	KIRC	909974	1			1
kidney	kidney	KIRC	910920	1			1
kidney	kidney	KIRC	910922	1			1
kidney	kidney	KIRC	910952	1			1
kidney	kidney	KIRC	1298168	1			1
kidney	kidney	KIRC	1509073	1			1
kidney	kidney	KIRC	1509074	1			1
kidney	kidney	KIRC	1524417	1			1
kidney	kidney	KIRC	1524418	1			1
large_intestine	large_intestine	COREAD	905961	0.999999		0.993267
large_intestine	large_intestine	COREAD	1674021	1		0.991423	1
large_intestine	large_intestine	COREAD	909698	1		0.995013	1
large_intestine	large_intestine	COREAD	905939	1		0.99906	1
large_intestine	large_intestine	COREAD	924108	1		1
large_intestine	large_intestine	COREAD	907790	1			0.993504
large_intestine	large_intestine	COREAD	1660035	1			0.996208
large_intestine	large_intestine	COREAD	907291	1			0.998171
large_intestine	large_intestine	COREAD	907287	1			0.998969
large_intestine	large_intestine	COREAD	1290771	1			0.999912
large_intestine	large_intestine	COREAD	1240123	1			0.999994
large_intestine	large_intestine	COREAD	998189	1			0.999996
large_intestine	large_intestine	COREAD	905962	1			0.999998
large_intestine	large_intestine	COREAD	908457	1			0.999999
large_intestine	large_intestine	COREAD	907795	1			1
large_intestine	large_intestine	COREAD	909755	1			1
large_intestine	large_intestine	COREAD	1659928	1			1
large_intestine	large_intestine	COREAD	1660034	1			1
large_intestine	large_intestine	COREAD	1240124	1			1
large_intestine	large_intestine	COREAD	909718	1			1
large_intestine	large_intestine	COREAD	905936	1			1
large_intestine	large_intestine	COREAD	905971	1			1
large_intestine	large_intestine	COREAD	905989	1			1
large_intestine	large_intestine	COREAD	907289	1			1
large_intestine	large_intestine	COREAD	908458	1			1
large_intestine	large_intestine	COREAD	909740	1			1
large_intestine	large_intestine	COREAD	909746	1			1
large_intestine	large_intestine	COREAD	909751	1			1
large_intestine	large_intestine	COREAD	909757	1			1
large_intestine	large_intestine	COREAD	910569	1			1
large_intestine	large_intestine	COREAD	1240173	1			1
large_intestine	large_intestine	COREAD	1290769	1			1
leukemia	leukemia		908156	1		1
leukemia	leukemia	ALL	909703	1		1	0.999788
leukemia	leukemia	LAML	907300	1		1
digestive_system	liver	LIHC	1240147	0.999999			1
digestive_system	liver	LIHC	1240160	1			1
digestive_system	liver	LIHC	1298146	1			1
digestive_system	liver	LIHC	1240217	1	0.998645		1
digestive_system	liver	LIHC	907057	1			1
digestive_system	liver	LIHC	909719	1			1
digestive_system	liver	LIHC	909736	1			1
digestive_system	liver	LIHC	909737	1			1
digestive_system	liver	LIHC	909738	1			1
digestive_system	liver	LIHC	909739	1			1
digestive_system	liver	LIHC	1240157	1			1
digestive_system	liver	LIHC	1240158	1			1
digestive_system	liver	LIHC	1240159	1			1
digestive_system	liver	LIHC	1240216	1			1
digestive_system	liver	LIHC	1298151	1			1
lung_NSCLC	lung_NSCLC_adenocarcinoma	LUAD	1298350	1			1
lung_NSCLC	lung_NSCLC_adenocarcinoma	LUAD	722066	1	0.974196	1	1
lung_NSCLC	lung_NSCLC_adenocarcinoma	LUAD	687802	1	0.976249		1
lung_NSCLC	lung_NSCLC_adenocarcinoma	LUAD	687816	1	0.999985		0.998849
lung_NSCLC	lung_NSCLC_adenocarcinoma	LUAD	724873	1	1	0.991281	0.999983
lung_NSCLC	lung_NSCLC_adenocarcinoma	LUAD	907786	1		0.976952	1
lung_NSCLC	lung_NSCLC_adenocarcinoma	LUAD	753592	1		0.992638	1
lung_NSCLC	lung_NSCLC_adenocarcinoma	LUAD	724834	1		0.99975
lung_NSCLC	lung_NSCLC_adenocarcinoma	LUAD	909721	1		0.999969	0.999481
lung_NSCLC	lung_NSCLC_adenocarcinoma	LUAD	1240145	1		0.999984	1
lung_NSCLC	lung_NSCLC_adenocarcinoma		753604	1		0.999995	1
lung_NSCLC	lung_NSCLC_adenocarcinoma	LUAD	1298347	1		0.999999
lung_NSCLC	lung_NSCLC_adenocarcinoma	LUAD	1503369	1		1
lung_NSCLC	lung_NSCLC_adenocarcinoma	LUAD	722046	1		1	1
lung_NSCLC	lung_NSCLC_adenocarcinoma	LUAD	905967	1		1	0.997323
lung_NSCLC	lung_NSCLC_adenocarcinoma	LUAD	687820	1		1	0.999999
lung_NSCLC	lung_NSCLC_adenocarcinoma	LUAD	1240146	1		1	0.999999
lung_NSCLC	lung_NSCLC_adenocarcinoma	LUAD	1298348	1		1	1
lung_NSCLC	lung_NSCLC_adenocarcinoma	LUAD	924244	1		1	1
lung_NSCLC	lung_NSCLC_adenocarcinoma	LUAD	908473	1		1	1
lung_NSCLC	lung_NSCLC_adenocarcinoma	LUAD	687799	1		1	0.999602
lung_NSCLC	lung_NSCLC_adenocarcinoma	LUAD	908460	1		1	1
lung_NSCLC	lung_NSCLC_adenocarcinoma	LUAD	1290908	1		1
lung_NSCLC	lung_NSCLC_adenocarcinoma		908459	1		1	1
lung_NSCLC	lung_NSCLC_adenocarcinoma	LUAD	1240202	1		1	1
lung_NSCLC	lung_NSCLC_adenocarcinoma	LUAD	906791	1			0.992132
lung_NSCLC	lung_NSCLC_adenocarcinoma	LUAD	687777	1			0.997757
lung_NSCLC	lung_NSCLC_adenocarcinoma	LUAD	687807	1			0.999351
lung_NSCLC	lung_NSCLC_adenocarcinoma	LUAD	724878	1			0.999614
lung_NSCLC	lung_NSCLC_adenocarcinoma	LUAD	908465	1			0.999978
lung_NSCLC	lung_NSCLC_adenocarcinoma	LUAD	687798	1			1
lung_NSCLC	lung_NSCLC_adenocarcinoma		908474	1			1
lung_NSCLC	lung_NSCLC_adenocarcinoma	LUAD	753608	1			1
lung_NSCLC	lung_NSCLC_adenocarcinoma	LUAD	908472	1			1
lung_NSCLC	lung_NSCLC_adenocarcinoma	LUAD	753600	1			1	0.996416
lung_NSCLC	lung_NSCLC_adenocarcinoma	LUAD	1287381	1			1	0.998515
lung_NSCLC	lung_NSCLC_adenocarcinoma	LUAD	910399	1			1	0.999932
lung_NSCLC	lung_NSCLC_adenocarcinoma	LUAD	684681	1			1
lung_NSCLC	lung_NSCLC_adenocarcinoma	LUAD	687800	1			1
lung_NSCLC	lung_NSCLC_adenocarcinoma	LUAD	687812	1			1
lung_NSCLC	lung_NSCLC_adenocarcinoma	LUAD	687821	1			1
lung_NSCLC	lung_NSCLC_adenocarcinoma	LUAD	713869	1			1
lung_NSCLC	lung_NSCLC_adenocarcinoma	LUAD	722045	1			1
lung_NSCLC	lung_NSCLC_adenocarcinoma	LUAD	722058	1			1
lung_NSCLC	lung_NSCLC_adenocarcinoma	LUAD	724859	1			1
lung_NSCLC	lung_NSCLC_adenocarcinoma	LUAD	724866	1			1
lung_NSCLC	lung_NSCLC_adenocarcinoma	LUAD	724868	1			1
lung_NSCLC	lung_NSCLC_adenocarcinoma	LUAD	724874	1			1
lung_NSCLC	lung_NSCLC_adenocarcinoma	LUAD	905942	1			1
lung_NSCLC	lung_NSCLC_adenocarcinoma	LUAD	905944	1			1
lung_NSCLC	lung_NSCLC_adenocarcinoma	LUAD	905949	1			1
lung_NSCLC	lung_NSCLC_adenocarcinoma	LUAD	905970	1			1
lung_NSCLC	lung_NSCLC_adenocarcinoma	LUAD	905972	1			1
lung_NSCLC	lung_NSCLC_adenocarcinoma	LUAD	906805	1			1
lung_NSCLC	lung_NSCLC_adenocarcinoma	LUAD	908463	1			1
lung_NSCLC	lung_NSCLC_adenocarcinoma	LUAD	908475	1			1
lung_NSCLC	lung_NSCLC_adenocarcinoma	LUAD	908476	1			1
lung_NSCLC	lung_NSCLC_adenocarcinoma	LUAD	910900	1			1
lung_NSCLC	lung_NSCLC_adenocarcinoma	LUAD	910931	1			1
lung_NSCLC	lung_NSCLC_adenocarcinoma	LUAD	1240185	1			1
lung_NSCLC	lung_NSCLC_adenocarcinoma	LUAD	1240187	1			1
lung_NSCLC	lung_NSCLC_adenocarcinoma	LUAD	1247873	1			1
lung_NSCLC	lung_NSCLC_adenocarcinoma	LUAD	1298537	1			1
lung_NSCLC	lung_NSCLC_adenocarcinoma	LUAD	1503370	1			1
lung_NSCLC	lung_NSCLC_carcinoid		909779	1			1
lung_NSCLC	lung_NSCLC_carcinoid		724855	1		0.999999	1
lung_NSCLC	lung_NSCLC_carcinoid		753607	1			1
lung_NSCLC	lung_NSCLC_large cell		925341	1			1
lung_NSCLC	lung_NSCLC_large cell		724863	1			1
lung_NSCLC	lung_NSCLC_large cell		687829	1	0.995269		0.99793
lung_NSCLC	lung_NSCLC_large cell		753586	1		0.98204	0.996057
lung_NSCLC	lung_NSCLC_large cell		1240184	1		0.99086	1
lung_NSCLC	lung_NSCLC_large cell		905973	1		0.999841	1
lung_NSCLC	lung_NSCLC_large cell		687780	1		0.999989	0.999989
lung_NSCLC	lung_NSCLC_large cell		908467	1		1	1
lung_NSCLC	lung_NSCLC_large cell		946361	1		1	1
lung_NSCLC	lung_NSCLC_large cell		724831	1			1
lung_NSCLC	lung_NSCLC_large cell		908471	1			1
lung_NSCLC	lung_NSCLC_large cell		910779	1			1
lung_NSCLC	lung_NSCLC_not specified		1298353	0.963561			1	1
lung_NSCLC	lung_NSCLC_not specified		1240144	1	0.994423		1
lung_NSCLC	lung_NSCLC_not specified		1298356	1		0.985856	1
lung_NSCLC	lung_NSCLC_not specified		753540	1		1
lung_NSCLC	lung_NSCLC_not specified		687596	1			1
lung_NSCLC	lung_NSCLC_not specified		687804	1			1
lung_NSCLC	lung_NSCLC_not specified		753534	1			1
lung_NSCLC	lung_NSCLC_not specified		910851	1			1
lung_NSCLC	lung_NSCLC_not specified		1240191	1			1
lung_NSCLC	lung_NSCLC_not specified		1298351	1			1
lung_NSCLC	lung_NSCLC_squamous_cell_carcinoma	LUSC	1240143	1	0.954098	0.999916	1
lung_NSCLC	lung_NSCLC_squamous_cell_carcinoma	LUSC	1298223	1	1		1
lung_NSCLC	lung_NSCLC_squamous_cell_carcinoma	LUSC	909728	1		0.999986	0.982925
lung_NSCLC	lung_NSCLC_squamous_cell_carcinoma	LUSC	1298538	1		0.999997	1
lung_NSCLC	lung_NSCLC_squamous_cell_carcinoma	LUSC	1240142	1		1	1
lung_NSCLC	lung_NSCLC_squamous_cell_carcinoma	LUSC	753569	1		1	1
lung_NSCLC	lung_NSCLC_squamous_cell_carcinoma	LUSC	753556	1		1	0.99999
lung_NSCLC	lung_NSCLC_squamous_cell_carcinoma	LUSC	1240183	1		1
lung_NSCLC	lung_NSCLC_squamous_cell_carcinoma	LUSC	687815	1			1
lung_NSCLC	lung_NSCLC_squamous_cell_carcinoma	LUSC	687787	1			1
lung_NSCLC	lung_NSCLC_squamous_cell_carcinoma	LUSC	724879	1			1
lung_NSCLC	lung_NSCLC_squamous_cell_carcinoma	LUSC	905941	1			1
lung_NSCLC	lung_NSCLC_squamous_cell_carcinoma	LUSC	908443	1			1
lung_NSCLC	lung_NSCLC_squamous_cell_carcinoma	LUSC	1298226	1			1
lung	Lung_other		1322213	1			1
lung_SCLC	lung_small_cell_carcinoma	SCLC	924241	1	0.957086		1	1
lung_SCLC	lung_small_cell_carcinoma	SCLC	1331055	1	0.990515		1
lung_SCLC	lung_small_cell_carcinoma	SCLC	753588	1	0.996596		1
lung_SCLC	lung_small_cell_carcinoma	SCLC	1240186	1	1		1
lung_SCLC	lung_small_cell_carcinoma	SCLC	753565	1		0.992168	1
lung_SCLC	lung_small_cell_carcinoma	SCLC	753547	1		0.999994	1
lung_SCLC	lung_small_cell_carcinoma	SCLC	908468	1			0.998237
lung_SCLC	lung_small_cell_carcinoma	SCLC	1240193	1			0.999977		0.994533
lung_SCLC	lung_small_cell_carcinoma	SCLC	688013	1			0.999993		0.968949
lung_SCLC	lung_small_cell_carcinoma	SCLC	908483	1			0.999999
lung_SCLC	lung_small_cell_carcinoma	SCLC	1240182	1			0.999999
lung_SCLC	lung_small_cell_carcinoma	SCLC	910692	1			1
lung_SCLC	lung_small_cell_carcinoma	SCLC	713878	1			1
lung_SCLC	lung_small_cell_carcinoma	SCLC	1299062	1			1
lung_SCLC	lung_small_cell_carcinoma	SCLC	688014	1			1
lung_SCLC	lung_small_cell_carcinoma	SCLC	1330972	1			1
lung_SCLC	lung_small_cell_carcinoma	SCLC	753594	1			1	1
lung_SCLC	lung_small_cell_carcinoma	SCLC	713880	1			1
lung_SCLC	lung_small_cell_carcinoma	SCLC	724872	1			1
lung_SCLC	lung_small_cell_carcinoma	SCLC	688018	1			1	0.96733
lung_SCLC	lung_small_cell_carcinoma	SCLC	753589	1			1		0.989127
lung_SCLC	lung_small_cell_carcinoma	SCLC	908469	1			1		0.998235
lung_SCLC	lung_small_cell_carcinoma	SCLC	687980	1			1
lung_SCLC	lung_small_cell_carcinoma	SCLC	687983	1			1
lung_SCLC	lung_small_cell_carcinoma	SCLC	687985	1			1
lung_SCLC	lung_small_cell_carcinoma	SCLC	687995	1			1
lung_SCLC	lung_small_cell_carcinoma	SCLC	687997	1			1
lung_SCLC	lung_small_cell_carcinoma	SCLC	688001	1			1
lung_SCLC	lung_small_cell_carcinoma	SCLC	688006	1			1
lung_SCLC	lung_small_cell_carcinoma	SCLC	688007	1			1
lung_SCLC	lung_small_cell_carcinoma	SCLC	688010	1			1
lung_SCLC	lung_small_cell_carcinoma	SCLC	688011	1			1
lung_SCLC	lung_small_cell_carcinoma	SCLC	688021	1			1
lung_SCLC	lung_small_cell_carcinoma	SCLC	688022	1			1
lung_SCLC	lung_small_cell_carcinoma	SCLC	688023	1			1
lung_SCLC	lung_small_cell_carcinoma	SCLC	688025	1			1
lung_SCLC	lung_small_cell_carcinoma	SCLC	688027	1			1
lung_SCLC	lung_small_cell_carcinoma	SCLC	688031	1			1
lung_SCLC	lung_small_cell_carcinoma	SCLC	713885	1			1
lung_SCLC	lung_small_cell_carcinoma	SCLC	713899	1			1
lung_SCLC	lung_small_cell_carcinoma	SCLC	753551	1			1
lung_SCLC	lung_small_cell_carcinoma	SCLC	753564	1			1
lung_SCLC	lung_small_cell_carcinoma	SCLC	753582	1			1
lung_SCLC	lung_small_cell_carcinoma	SCLC	753599	1			1
lung_SCLC	lung_small_cell_carcinoma	SCLC	753605	1			1
lung_SCLC	lung_small_cell_carcinoma	SCLC	906808	1			1
lung_SCLC	lung_small_cell_carcinoma	SCLC	907295	1			1
lung_SCLC	lung_small_cell_carcinoma	SCLC	909194	1			1
lung_SCLC	lung_small_cell_carcinoma	SCLC	910937	1			1
lung_SCLC	lung_small_cell_carcinoma	SCLC	1240189	1			1
lung_SCLC	lung_small_cell_carcinoma	SCLC	1240192	1			1
lung_SCLC	lung_small_cell_carcinoma	SCLC	1297439	1			1
lung_SCLC	lung_small_cell_carcinoma	SCLC	1330964	1			1
lung_SCLC	lung_small_cell_carcinoma	SCLC	1330973	1			1
leukemia	lymphoblastic_leukemia	ALL	907272	1		1
leukemia	lymphoblastic_leukemia	ALL	906763	1		1
leukemia	lymphoblastic_leukemia	ALL	910944	1	0.956435	1
leukemia	lymphoblastic_leukemia	ALL	1247871	1	0.962616	1	1
leukemia	lymphoblastic_leukemia	ALL	905958	1	0.992023	1
leukemia	lymphoblastic_leukemia	ALL	949153	1	1	0.999983	1
leukemia	lymphoblastic_leukemia	ALL	907787	1		0.99923	1
leukemia	lymphoblastic_leukemia		906800	1		1	1
leukemia	lymphoblastic_leukemia	ALL	905952	1		1
leukemia	lymphoblastic_leukemia	ALL	907277	1		1
leukemia	lymphoblastic_leukemia	ALL	909252	1			1
leukemia	lymphoblastic_T_cell_leukaemia	ALL	909702	1		1
leukemia	lymphoblastic_T_cell_leukaemia	ALL	907789	1	0.959409	1
leukemia	lymphoblastic_T_cell_leukaemia	ALL	908147	1	0.999612	1
leukemia	lymphoblastic_T_cell_leukaemia	ALL	910687	1		1	1
leukemia	lymphoblastic_T_cell_leukaemia	ALL	908146	1		1
leukemia	lymphoblastic_T_cell_leukaemia	ALL	909251	1		1
leukemia	lymphoblastic_T_cell_leukaemia	ALL	909260	1		1
leukemia	lymphoblastic_T_cell_leukaemia	ALL	909743	1		1
lymphoma	lymphoid_neoplasm other		907043	1	0.991298	1
lymphoma	lymphoid_neoplasm other	ALL	946358	1	0.996818
lymphoma	lymphoid_neoplasm other		909785	1	1
lymphoma	lymphoid_neoplasm other		906836	1		1
lymphoma	lymphoid_neoplasm other	CLL	907270	1		1
lymphoma	lymphoid_neoplasm other		905965	1		1
nervous_system	medulloblastoma	MB	909248	1	0.979554	1	1
nervous_system	medulloblastoma	MB	683667	1			1
nervous_system	medulloblastoma	MB	906833	1			1
nervous_system	medulloblastoma	MB	906834	1			1
skin	melanoma	SKCM	906814	1	0.950502		1
skin	melanoma	SKCM	907171	1	0.960943		1
skin	melanoma	SKCM	753546	1	0.9841		1
skin	melanoma	SKCM	906792	1	0.989841		1
skin	melanoma	SKCM	909723	1	0.999517		1
skin	melanoma	SKCM	905956	1	0.999986		1	0.999681
skin	melanoma	SKCM	908128	1	1		1
skin	melanoma	SKCM	1240130	1			0.976108
skin	melanoma	SKCM	907169	1			0.988577
skin	melanoma	SKCM	909725	1			0.999578
skin	melanoma	SKCM	908125	1			0.999658
skin	melanoma	SKCM	909706	1			0.999944
skin	melanoma	SKCM	906793	1			0.99998
skin	melanoma	SKCM	906813	1			0.999994
skin	melanoma	SKCM	1298160	1			0.999999
skin	melanoma	SKCM	971777	1			1
skin	melanoma	SKCM	910903	1			1
skin	melanoma	SKCM	907067	1			1
skin	melanoma	SKCM	905977	1			1
skin	melanoma	SKCM	908124	1			1
skin	melanoma	SKCM	905955	1			1
skin	melanoma	SKCM	1299080	1			1
skin	melanoma	SKCM	1287706	1			1
skin	melanoma	SKCM	907058	1			1
skin	melanoma	SKCM	753545	1			1
skin	melanoma	SKCM	753581	1			1
skin	melanoma	SKCM	910853	1			1	1
skin	melanoma	SKCM	687448	1			1
skin	melanoma	SKCM	753579	1			1
skin	melanoma	SKCM	753596	1			1
skin	melanoma	SKCM	905954	1			1
skin	melanoma	SKCM	905974	1			1
skin	melanoma	SKCM	905975	1			1
skin	melanoma	SKCM	905976	1			1
skin	melanoma	SKCM	906818	1			1
skin	melanoma	SKCM	906830	1			1
skin	melanoma	SKCM	906865	1			1
skin	melanoma	SKCM	907172	1			1
skin	melanoma	SKCM	909713	1			1
skin	melanoma	SKCM	909724	1			1
skin	melanoma	SKCM	909726	1			1
skin	melanoma	SKCM	909727	1			1
skin	melanoma	SKCM	909784	1			1
skin	melanoma	SKCM	910921	1			1
skin	melanoma	SKCM	910932	1			1
skin	melanoma	SKCM	925339	1			1
skin	melanoma	SKCM	1240125	1			1
skin	melanoma	SKCM	1240153	1			1
skin	melanoma	SKCM	1240226	1			1
skin	melanoma	SKCM	1298145	1			1
skin	melanoma	SKCM	1299078	1			1
skin	melanoma	SKCM	1299081	1			1
lung	mesothelioma	MESO	908470	1	0.997508		1
lung	mesothelioma	MESO	1290813	1			1
lung	mesothelioma	MESO	1240131	1			1	0.996366
lung	mesothelioma	MESO	688058	1			1
lung	mesothelioma	MESO	907173	1			1
lung	mesothelioma	MESO	908150	1			1
lung	mesothelioma	MESO	908152	1			1
lung	mesothelioma	MESO	908462	1			1
lung	mesothelioma	MESO	1240132	1			1
lung	mesothelioma	MESO	1240134	1			1
lung	mesothelioma	MESO	1240135	1			1
lung	mesothelioma	MESO	1240136	1			1
lung	mesothelioma	MESO	1240137	1			1
lung	mesothelioma	MESO	1240138	1			1
lung	mesothelioma	MESO	1240139	1			1
lung	mesothelioma	MESO	1290808	1			1
lung	mesothelioma	MESO	1290809	1			1
lung	mesothelioma	MESO	1290810	1			1
lung	mesothelioma	MESO	1290812	1			1
lung	mesothelioma	MESO	1290814	1			1
myeloma	myeloma	MM	1659817	1			1
myeloma	myeloma	MM	905964	1			1
myeloma	myeloma	MM	1659818	1			1
myeloma	myeloma	MM	907791	1			1
neuroblastoma	neuroblastoma	NB	949171	1			1
neuroblastoma	neuroblastoma	NB	906820	1	0.957275		1
neuroblastoma	neuroblastoma	NB	907170	1	0.967856		1
neuroblastoma	neuroblastoma	NB	908135	1	0.978704		1
neuroblastoma	neuroblastoma	NB	688087	1	0.998442		1
neuroblastoma	neuroblastoma	NB	753620	1			0.951684
neuroblastoma	neuroblastoma	NB	949178	1			1
neuroblastoma	neuroblastoma	NB	949172	1			1
neuroblastoma	neuroblastoma	NB	724828	1			1
neuroblastoma	neuroblastoma	NB	949170	1			1
neuroblastoma	neuroblastoma	NB	949179	1			1
neuroblastoma	neuroblastoma	NB	688086	1			1
neuroblastoma	neuroblastoma	NB	906872	1			1
neuroblastoma	neuroblastoma	NB	1240181	1			1		0.975074
neuroblastoma	neuroblastoma	NB	910567	1			1		0.982594
neuroblastoma	neuroblastoma	NB	753616	1			1		0.995427
neuroblastoma	neuroblastoma	NB	717431	1			1
neuroblastoma	neuroblastoma	NB	753618	1			1
neuroblastoma	neuroblastoma	NB	906875	1			1
neuroblastoma	neuroblastoma	NB	907314	1			1
neuroblastoma	neuroblastoma	NB	908440	1			1
neuroblastoma	neuroblastoma	NB	908447	1			1
neuroblastoma	neuroblastoma	NB	910780	1			1
neuroblastoma	neuroblastoma	NB	910941	1			1
neuroblastoma	neuroblastoma	NB	949173	1			1
neuroblastoma	neuroblastoma	NB	949174	1			1
neuroblastoma	neuroblastoma	NB	949175	1			1
neuroblastoma	neuroblastoma	NB	949176	1			1
neuroblastoma	neuroblastoma	NB	949177	1			1
aero_dig_tract	oesophagus	ESCA	1503366	1	0.958507
aero_dig_tract	oesophagus	ESCA	907319	1	0.99924	1	1
aero_dig_tract	oesophagus	ESCA	1503367	1	0.999999		1
aero_dig_tract	oesophagus	ESCA	753621	1		0.968151	1
aero_dig_tract	oesophagus	ESCA	753574	1		0.977694	1
aero_dig_tract	oesophagus	ESCA	907318	1		0.999224	1
aero_dig_tract	oesophagus	ESCA	946356	1		0.999335	1
aero_dig_tract	oesophagus	ESCA	906817	1		0.999686	1
aero_dig_tract	oesophagus	ESCA	753623	1		1	1
aero_dig_tract	oesophagus	ESCA	910549	1		1	1
aero_dig_tract	oesophagus	ESCA	1503365	1		1	1
aero_dig_tract	oesophagus	ESCA	1298222	1		1	1
aero_dig_tract	oesophagus	ESCA	946354	1		1	1
aero_dig_tract	oesophagus	ESCA	1299064	1		1	1
aero_dig_tract	oesophagus	ESCA	735784	1		1	1
aero_dig_tract	oesophagus	ESCA	753614	1		1	1
aero_dig_tract	oesophagus	ESCA	753622	1		1	1
aero_dig_tract	oesophagus	ESCA	753555	1		1	1
aero_dig_tract	oesophagus	ESCA	753575	1		1	1
aero_dig_tract	oesophagus	ESCA	907317	1		1	1
aero_dig_tract	oesophagus	ESCA	946353	1		1	1
aero_dig_tract	oesophagus	ESCA	1298359	1		1	1
aero_dig_tract	oesophagus	ESCA	907320	1			1
aero_dig_tract	oesophagus	ESCA	753576	1			1
aero_dig_tract	oesophagus	ESCA	1503371	1			1
aero_dig_tract	oesophagus	ESCA	1503368	1			1
aero_dig_tract	oesophagus	ESCA	753559	1			1
aero_dig_tract	oesophagus	ESCA	753573	1			1
aero_dig_tract	oesophagus	ESCA	907321	1			1
aero_dig_tract	oesophagus	ESCA	946355	1			1
aero_dig_tract	oesophagus	ESCA	1240167	1			1
aero_dig_tract	oesophagus	ESCA	1503362	1			1
aero_dig_tract	oesophagus	ESCA	1503363	1			1
bone	osteosarcoma		910849	1	0.967872		1
bone	osteosarcoma		909707	1	0.995731		1
bone	osteosarcoma		909776	1	0.99617		1
bone	osteosarcoma		908131	1			1
bone	osteosarcoma		1290807	1			1
bone	osteosarcoma		906827	1			1
bone	osteosarcoma		907060	1			1
bone	osteosarcoma		907072	1			1
bone	osteosarcoma		909977	1			1
bone	osteosarcoma		925345	1			1
urogenital_system	ovary	OV	1299070	1	0.976731		1
urogenital_system	ovary	OV	1480364	1	0.982233		1
urogenital_system	ovary	OV	910548	1	0.996509		1
urogenital_system	ovary	OV	1298365	1	0.998199		1
urogenital_system	ovary	OV	1240198	1	0.999021		1
urogenital_system	ovary	OV	905991	1		0.999401	1
urogenital_system	ovary		906852	1		0.999975	1
urogenital_system	ovary	OV	1479988	1		0.99999	0.999993
urogenital_system	ovary		1298539	1		1	1
urogenital_system	ovary		909774	1		1	1
urogenital_system	ovary	OV	911905	1			0.998536
urogenital_system	ovary	OV	905959	1			0.999782
urogenital_system	ovary	OV	1480372	1			1
urogenital_system	ovary	OV	1480374	1			1
urogenital_system	ovary		909255	1			1
urogenital_system	ovary		1240128	1			1
urogenital_system	ovary	OV	905933	1			1
urogenital_system	ovary	OV	905968	1			1
urogenital_system	ovary	OV	905969	1			1
urogenital_system	ovary	OV	905990	1			1
urogenital_system	ovary	OV	909257	1			1
urogenital_system	ovary	OV	946360	1			1
urogenital_system	ovary	OV	949090	1			1
urogenital_system	ovary	OV	1240129	1			1
urogenital_system	ovary	OV	1240197	1			1
urogenital_system	ovary	OV	1240199	1			1
urogenital_system	ovary	OV	1240200	1			1
urogenital_system	ovary	OV	1240222	1			1
urogenital_system	ovary	OV	1479987	1			1
urogenital_system	ovary	OV	1479995	1			1
urogenital_system	ovary	OV	1480358	1			1
urogenital_system	ovary	OV	1480359	1			1
urogenital_system	ovary	OV	1480360	1			1
urogenital_system	ovary	OV	1480361	1			1
urogenital_system	ovary	OV	1480362	1			1
urogenital_system	ovary		909699	1			1
urogenital_system	ovary		909975	1			1
urogenital_system	ovary		924186	1			1
pancreas	pancreas	PAAD	910702	1		0.991594	1
pancreas	pancreas	PAAD	753595	1		0.999995	0.997357
pancreas	pancreas	PAAD	1298533	1		0.956677
pancreas	pancreas	PAAD	1298218	1		0.986552	1
pancreas	pancreas	PAAD	907286	1		0.991068
pancreas	pancreas	PAAD	1240218	1		0.998217	0.999848
pancreas	pancreas	PAAD	909904	1		0.999122
pancreas	pancreas	PAAD	910915	1		0.999881	1
pancreas	pancreas	PAAD	1298475	1		0.999985
pancreas	pancreas	PAAD	906821	1		1	1
pancreas	pancreas	PAAD	925347	1		1	1
pancreas	pancreas	PAAD	925346	1		1	1
pancreas	pancreas	PAAD	1298476	1		1	0.988114
pancreas	pancreas	PAAD	724869	1		1	1
pancreas	pancreas	PAAD	907285	1		1	1
pancreas	pancreas	PAAD	1298141	1		1	0.998024
pancreas	pancreas	PAAD	910907	1		1	1
pancreas	pancreas	PAAD	906693	1		1	1
pancreas	pancreas	PAAD	1290797	1		1	1
pancreas	pancreas	PAAD	925348	1			0.998921
pancreas	pancreas	PAAD	753624	1			0.999998
pancreas	pancreas	PAAD	1240208	1			0.999998
pancreas	pancreas	PAAD	753572	1			1
pancreas	pancreas	PAAD	910546	1			1
pancreas	pancreas	PAAD	1240201	1			1
pancreas	pancreas	PAAD	1240219	1			1
pancreas	pancreas	PAAD	1298136	1			1
pancreas	pancreas	PAAD	1298216	1			1
pancreas	pancreas		1298219	1			1
pancreas	pancreas		1298534	1			1
urogenital_system	prostate	PRAD	1330993	1		0.999996	1
urogenital_system	prostate		924105	1		1	1
urogenital_system	prostate		1330975	1			1
urogenital_system	prostate	PRAD	905935	1			1
urogenital_system	prostate	PRAD	905934	1			1
urogenital_system	prostate	PRAD	907788	1			1
urogenital_system	prostate	PRAD	1299075	1			1
soft_tissue	rhabdomyosarcoma		910784	1			1
soft_tissue	rhabdomyosarcoma		909716	1			1
soft_tissue	rhabdomyosarcoma		684052	1			1
soft_tissue	rhabdomyosarcoma		909264	1			1
soft_tissue	rhabdomyosarcoma		971773	1			1
soft_tissue	rhabdomyosarcoma		1240166	1			1
soft_tissue	rhabdomyosarcoma		1240210	1			1
skin	skin_other		910925	1		1	1
skin	skin_other		906841	1		1	1
skin	skin_other		910697	1		1	1
soft_tissue	soft_tissue_other		909756	1	0.985958		1
soft_tissue	soft_tissue_other		688121	1	0.997216		1
soft_tissue	soft_tissue_other		1299061	1			0.998458
soft_tissue	soft_tissue_other		906999	1			0.999876
soft_tissue	soft_tissue_other		909720	1			1
soft_tissue	soft_tissue_other		909759	1			1
soft_tissue	soft_tissue_other		925343	1			1
digestive_system	stomach	STAD	909770	0.999762			0.999875
digestive_system	stomach	STAD	907276	0.999964
digestive_system	stomach	STAD	1240151	1	0.98805		1
digestive_system	stomach	STAD	909697	1		0.972737
digestive_system	stomach	STAD	908139	1		0.996616	0.999432
digestive_system	stomach	STAD	908461	1		0.999362
digestive_system	stomach	STAD	1503364	1		0.999596	1
digestive_system	stomach	STAD	907041	1		1	1
digestive_system	stomach	STAD	908455	1		1	1
digestive_system	stomach	STAD	1298357	1			0.98919
digestive_system	stomach		906849	1			1
digestive_system	stomach	STAD	906869	1			1
digestive_system	stomach	STAD	907055	1			1
digestive_system	stomach	STAD	908445	1			1
digestive_system	stomach	STAD	908446	1			1
digestive_system	stomach	STAD	924250	1			1
digestive_system	stomach	STAD	1240209	1			1
digestive_system	stomach		906848	1			1
digestive_system	stomach		908138	1			1
digestive_system	stomach		909711	1			1
leukemia	T_cell_leukemia		907056	1	0.968826
leukemia	T_cell_leukemia	ALL	998184	1		1
leukemia	T_cell_leukemia	ALL	1295740	1		1
leukemia	T_cell_leukemia	ALL	1297446	1		1
urogenital_system	testis		908454	1			1
thyroid	thyroid	THCA	924238	1		0.999892	1
thyroid	thyroid	THCA	930083	1	0.999999		1
thyroid	thyroid	THCA	1240223	1	0.998557	0.99981	1
thyroid	thyroid	THCA	906696	1		0.987952	1
thyroid	thyroid	THCA	924102	1		0.999993	1
thyroid	thyroid	THCA	924151	1		0.999999	1
thyroid	thyroid	THCA	924104	1		1	0.9999
thyroid	thyroid	THCA	910568	1			1
thyroid	thyroid	THCA	1290722	1			1
thyroid	thyroid	THCA	906828	1			1
thyroid	thyroid	THCA	906795	1			1
thyroid	thyroid	THCA	906864	1			1
thyroid	thyroid	THCA	930299	1			1
thyroid	thyroid	THCA	1240178	1			1
urogenital_system	urogenital_system_other		909758	1		1	1
urogenital_system	urogenital_system_other		924247	1		1	1
urogenital_system	urogenital_system_other		907176	1			1
urogenital_system	uterus		908127	1	0.99812
urogenital_system	uterus		1240215	1			1
