# Supplementary material for: Revisiting olfactory receptors as putative drivers of cancer
Source: Wellcome Open Res. 2017 Feb 10;2:9. [Version 1] doi: 10.12688/wellcomeopenres.10646.1 (PMC5421569; doi:10.12688/wellcomeopenres.10646.1)
Supplement: Supplementary file 5 [file wellcomeopenres-2-11472-s0004.tgz › 33b23a33-06a1-4693-9988-94b108bb606d.xlsx]

## Sheet: Supplementary Table 5
Supplementary Table 5. Pattern of expression of OR genes in human melanoma.
SAMPLE ID	OR2C3	OR2L13	OR2W3	OR3A2	OR3A3	OR4A16	OR4C6	OR51E1	OR51E2	OR5J2	OR7A5	OR7C1	OR7D2	OR8K5	OR11A1	OR2A4	OR2A7	OR2A9P	OR9G9
TCGA.EB.A5UL.06A.11R.A311.07	0.962533																	0.998513
TCGA.EE.A29C.06A.21R.A18S.07	0.963345																	0.987612
TCGA.EB.A5SF.01A.11R.A311.07	0.970932										0.989944						0.990039
TCGA.RP.A695.06A.11R.A311.07	0.971944																	0.988237
TCGA.D3.A8GM.06A.11R.A37K.07	0.97339										0.998018						0.988094
TCGA.D3.A2JC.06A.11R.A18T.07	0.976724																	0.999891
TCGA.YG.AA3O.06A.11R.A38C.07	0.980678										0.975367
TCGA.D3.A1QB.06A.11R.A18T.07	0.988065										0.99991
TCGA.D9.A3Z3.06A.11R.A239.07	0.989161										0.958178						0.979346	0.99916
TCGA.BF.A9VF.01A.11R.A37K.07	0.989836
TCGA.GN.A263.01A.11R.A18T.07	0.996637
TCGA.D3.A2JG.06A.11R.A18T.07	0.999087										0.997248	0.988436
TCGA.D9.A3Z1.06A.11R.A239.07	0.99926																	0.995306
TCGA.D9.A4Z6.06A.12R.A266.07	0.999913																	0.999547
TCGA.EE.A2MK.06A.11R.A18S.07		0.973708																0.998646
TCGA.EE.A2MR.06A.11R.A18S.07			0.96604
TCGA.EE.A182.06A.11R.A18T.07			0.973952
TCGA.GN.A26C.01A.11R.A18T.07			0.992015
TCGA.ER.A197.06A.32R.A18S.07				0.989147	0.995616
TCGA.EB.A6QY.01A.12R.A32P.07						0.998394											0.982899	0.993668
TCGA.FS.A1ZK.06A.11R.A18T.07							0.986666												0.966593
TCGA.D3.A1Q4.06A.11R.A18T.07								0.960366										0.996023
TCGA.RP.A693.06A.13R.A311.07								0.969369										0.994943
TCGA.FR.A729.06A.11R.A352.07									0.973544				0.96215
TCGA.D3.A2JB.06A.11R.A18T.07										0.959312
TCGA.EE.A3J4.06A.11R.A20F.07											0.95324
TCGA.EE.A3AF.06A.11R.A18S.07											0.95348
TCGA.ER.A19F.06A.11R.A18S.07											0.953773							0.996411
TCGA.EE.A181.06A.11R.A18S.07											0.955816						0.998924	0.999805
TCGA.FS.A1YW.06A.11R.A18T.07											0.957842						0.9535	0.999247
TCGA.D3.A2J6.06A.11R.A18T.07											0.959741							0.951329
TCGA.EE.A29D.06A.11R.A18T.07											0.961317
TCGA.WE.AAA3.06A.11R.A38C.07											0.962193
TCGA.QB.AA9O.06A.11R.A39D.07											0.962775
TCGA.D3.A3ML.06A.11R.A21D.07											0.963014
TCGA.EE.A2MM.06A.11R.A18S.07											0.963766	0.952082
TCGA.BF.AAP1.01A.11R.A39D.07											0.964435							0.999873
TCGA.EB.A4OY.01A.11R.A266.07											0.96606	0.973271
TCGA.GN.A264.06A.11R.A18U.07											0.967572				0.988966
TCGA.ER.A19T.01A.11R.A18T.07											0.972326
TCGA.EB.A3XC.01A.11R.A239.07											0.972786						0.956158	0.998474
TCGA.BF.A3DL.01A.11R.A20F.07											0.975442						0.954997	0.987763
TCGA.WE.A8ZR.06A.11R.A37K.07											0.976874
TCGA.EB.A5SG.06A.11R.A311.07											0.97774
TCGA.ER.A2ND.06A.11R.A18T.07											0.977952	0.968854
TCGA.EB.A82C.01A.11R.A352.07											0.978579
TCGA.EE.A2GT.06A.12R.A18S.07											0.979522
TCGA.WE.A8ZN.06A.11R.A37K.07											0.980578	0.985006
TCGA.EE.A184.06A.11R.A18S.07											0.982634
TCGA.FS.A4F4.06A.12R.A266.07											0.983999
TCGA.Z2.A8RT.06A.11R.A37K.07											0.984724
TCGA.EE.A17X.06A.11R.A18S.07											0.984757
TCGA.EE.A2MH.06A.11R.A18S.07											0.985926
TCGA.EE.A2MJ.06A.11R.A18S.07											0.986604	0.95082
TCGA.YG.AA3N.01A.11R.A38C.07											0.988684
TCGA.EE.A2MP.06A.11R.A18S.07											0.989094							0.99513
TCGA.BF.AAP4.01A.11R.A40A.07											0.989447
TCGA.D3.A3CC.06A.11R.A18S.07											0.990035							0.993839
TCGA.EE.A29L.06A.12R.A18S.07											0.991128
TCGA.GN.A8LN.01A.11R.A37K.07											0.991148							0.999287
TCGA.WE.AAA0.06A.11R.A38C.07											0.991629
TCGA.WE.A8ZO.06A.11R.A37K.07											0.991836
TCGA.ER.A19C.06A.11R.A18S.07											0.992887
TCGA.FW.A3R5.06A.11R.A239.07											0.992931
TCGA.EB.A431.01A.11R.A266.07											0.994277							0.976673
TCGA.D9.A6EC.06A.11R.A311.07											0.994463
TCGA.DA.A1IA.06A.11R.A18S.07											0.995341							0.999907
TCGA.D3.A3MU.06A.11R.A21D.07											0.995566
TCGA.EB.A24C.01A.11R.A18T.07											0.995628						0.981665	0.996803
TCGA.XV.A9W2.01A.11R.A39D.07											0.996424
TCGA.BF.AAOX.01A.11R.A39D.07											0.996555
TCGA.WE.A8K4.01A.12R.A37K.07											0.996704							0.993535
TCGA.D3.A5GU.06A.11R.A27Q.07											0.996765							0.96532
TCGA.DA.A1I2.06A.21R.A18U.07											0.99753
TCGA.D3.A1Q3.06A.11R.A18T.07											0.997979
TCGA.FS.A1ZB.06A.12R.A18S.07											0.998053
TCGA.EE.A3JA.06A.11R.A20F.07											0.998074
TCGA.D3.A8GI.06A.11R.A37K.07											0.998276
TCGA.EE.A29H.06A.12R.A18S.07											0.998488
TCGA.ER.A2NF.06A.11R.A18T.07											0.998522
TCGA.EB.A82B.01A.11R.A352.07											0.9986								0.997873
TCGA.EE.A29M.06A.11R.A18T.07											0.998648
TCGA.3N.A9WC.06A.11R.A38C.07											0.998853	0.96865						0.994009
TCGA.ER.A19T.06A.11R.A18U.07											0.998909	0.96217
TCGA.EB.A6L9.06A.11R.A32P.07											0.998944	0.98953						0.997123
TCGA.BF.AAP2.01A.11R.A40A.07											0.999041							0.965833
TCGA.D9.A1JW.06A.11R.A18S.07											0.999149
TCGA.D3.A2JP.06A.11R.A18S.07											0.999156	0.998961					0.993245	0.999926
TCGA.EB.A24D.01A.11R.A18T.07											0.999203	0.982544
TCGA.EE.A2ML.06A.11R.A18S.07											0.99935
TCGA.EB.A42Y.01A.12R.A24X.07											0.999361
TCGA.EB.A4XL.01A.11R.A27Q.07											0.99955	0.987542
TCGA.EE.A2MN.06A.11R.A18S.07											0.999567	0.979581
TCGA.EE.A2GR.06A.11R.A18S.07											0.999651	0.950515						0.962513
TCGA.EB.A4P0.01A.41R.A266.07											0.999665							0.981439
TCGA.RP.A690.06A.11R.A311.07											0.999679						0.999309	0.999215
TCGA.ER.A194.01A.11R.A18U.07											0.999731	0.99014
TCGA.ER.A2NF.01A.11R.A18T.07											0.999736
TCGA.GN.A8LL.06A.21R.A37K.07											0.999773	0.99898						0.996781
TCGA.EB.A41A.01A.11R.A24X.07											0.99979
TCGA.FR.A8YC.06A.11R.A37K.07											0.999804
TCGA.FS.A1ZE.06A.11R.A18T.07											0.99986								0.994815
TCGA.XV.AAZY.01A.12R.A40A.07											0.999908
TCGA.D3.A51T.06A.11R.A266.07											0.999949	0.972176
TCGA.FR.A726.01A.11R.A32P.07											0.999971
TCGA.ER.A193.06A.12R.A18S.07											0.999971
TCGA.EE.A2GC.06A.11R.A18T.07											0.999978							0.989891
TCGA.EE.A2GI.06A.11R.A18T.07											0.999994	0.96912					0.968314	0.999894
TCGA.EB.A57M.01A.51R.A311.07											0.999994	0.986808
TCGA.EB.A3XE.01A.12R.A239.07											0.999997	0.997858						0.994785
TCGA.FW.A3TU.06A.11R.A239.07											1	0.967225					0.980802
TCGA.EE.A3AB.06A.11R.A18S.07												0.974034					0.964429	0.991053
TCGA.EE.A20B.06A.11R.A18U.07												0.990249						0.990468
TCGA.EE.A2GS.06A.12R.A18S.07												0.992029						0.998332
TCGA.GN.A262.06A.11R.A18T.07												0.996905						0.996271
TCGA.EE.A2GH.06A.11R.A18T.07														0.999039				0.990376
TCGA.GN.A9SD.06A.11R.A40A.07														0.999432				0.999925	0.950522
TCGA.D3.A51K.06A.11R.A266.07															0.999987			0.989114	0.9717
TCGA.ER.A42H.01A.11R.A24X.07															0.999996
TCGA.FS.A1YX.06A.11R.A18T.07																0.974101	0.998052	0.999993
TCGA.ER.A19A.06A.21R.A18U.07																		0.956296
TCGA.FR.A3R1.01A.11R.A239.07																		0.957515
TCGA.W3.AA1R.06A.11R.A39D.07																		0.96121
TCGA.EE.A29V.06A.12R.A18S.07																		0.962441
TCGA.D3.A51G.06A.11R.A266.07																		0.963632
TCGA.EE.A2GE.06A.11R.A18T.07																		0.964693
TCGA.D3.A2JE.06A.11R.A37K.07																		0.965279
TCGA.FW.A5DY.06A.11R.A311.07																		0.965314
TCGA.EB.A5FP.01A.11R.A27Q.07																	0.976217	0.966819
TCGA.EB.A4IQ.01A.12R.A266.07																		0.967762
TCGA.ER.A2NG.06A.11R.A18T.07																		0.967934
TCGA.DA.A95X.06A.11R.A37K.07																		0.967961
TCGA.FW.A3TV.06A.11R.A239.07																		0.968105
TCGA.EB.A5VV.06A.11R.A32P.07																		0.968727
TCGA.GN.A261.06A.12R.A18S.07																		0.969547
TCGA.BF.A5EP.01A.12R.A27Q.07																		0.970214
TCGA.DA.A3F2.06A.11R.A20F.07																		0.970435
TCGA.D3.A2JK.06A.11R.A18S.07																	0.957846	0.970577
TCGA.EE.A29P.06A.11R.A18T.07																		0.971978
TCGA.FS.A1ZC.06A.11R.A18T.07																		0.972011
TCGA.D3.A3C1.06A.12R.A18S.07																		0.972046
TCGA.D3.A1QA.06A.11R.A18T.07																		0.972094
TCGA.FR.A3YN.06A.11R.A239.07																		0.972798
TCGA.Z2.AA3V.06A.11R.A39D.07																		0.973719
TCGA.FR.A7UA.06A.32R.A352.07																		0.974418
TCGA.D3.A8GE.06A.11R.A37K.07																		0.974686
TCGA.D3.A51H.06A.12R.A266.07																		0.975383
TCGA.EB.A3Y7.01A.11R.A239.07																		0.977397
TCGA.EB.A4IS.01A.21R.A266.07																		0.978804
TCGA.IH.A3EA.01A.11R.A20F.07																	0.989589	0.979105
TCGA.EE.A3JH.06A.11R.A21D.07																		0.980166
TCGA.D3.A51E.06A.11R.A266.07																		0.980882
TCGA.GF.A4EO.06A.12R.A24X.07																		0.981001
TCGA.RP.A694.06A.11R.A311.07																		0.981468
TCGA.EB.A5UN.06A.11R.A311.07																		0.981608
TCGA.ER.A2NE.06A.21R.A18T.07																		0.981666
TCGA.D3.A8GK.06A.11R.A37K.07																		0.982116
TCGA.EB.A44N.01A.11R.A266.07																	0.981915	0.982327
TCGA.FS.A4FD.06A.11R.A266.07																		0.982692
TCGA.W3.A825.06A.11R.A352.07																		0.982819
TCGA.D9.A1JX.06A.11R.A18S.07																	0.957715	0.983317
TCGA.DA.A95Y.06A.11R.A37K.07																	0.965072	0.983779
TCGA.BF.A5EO.01A.12R.A27Q.07																	0.982844	0.983954
TCGA.EE.A2GK.06A.11R.A18S.07																		0.984407
TCGA.EE.A20F.06A.21R.A18S.07																		0.985589
TCGA.WE.A8ZM.06A.11R.A37K.07																		0.985611
TCGA.EB.A44P.01A.11R.A266.07																		0.986835
TCGA.EB.A44R.06A.41R.A266.07																		0.987636
TCGA.BF.A3DM.01A.11R.A20F.07																		0.98785
TCGA.ER.A19Q.06A.11R.A18U.07																	0.973467	0.988831
TCGA.ER.A19D.06A.11R.A18S.07																		0.989543
TCGA.D3.A8GV.06A.11R.A37K.07																		0.989801
TCGA.GN.A4U8.11A.11R.A32P.07																		0.991446
TCGA.ER.A195.06A.11R.A18U.07																		0.992383
TCGA.D3.A5GN.06A.11R.A27Q.07																		0.992483
TCGA.FS.A1Z3.06A.11R.A18T.07																	0.962016	0.993525
TCGA.EE.A2A1.06A.11R.A18T.07																		0.993825
TCGA.EE.A2ME.06A.11R.A18T.07																		0.993948
TCGA.FS.A1Z0.06A.11R.A18T.07																		0.99401
TCGA.HR.A2OH.06A.11R.A18U.07																		0.994168
TCGA.WE.AAA4.06A.12R.A38C.07																		0.99442
TCGA.EB.A430.01A.11R.A24X.07																		0.994651
TCGA.EE.A3AD.06A.11R.A18S.07																		0.99466
TCGA.FR.A3YO.06A.11R.A239.07																	0.972013	0.994874
TCGA.D3.A3MV.06A.11R.A21D.07																		0.994922
TCGA.ER.A19P.06A.11R.A18S.07																		0.995003
TCGA.ER.A19G.06A.11R.A18U.07																		0.995094
TCGA.BF.A3DJ.01A.11R.A20F.07																		0.995179
TCGA.HR.A2OG.06A.21R.A18U.07																		0.995423
TCGA.D3.A2JA.06A.11R.A18T.07																		0.995465
TCGA.GF.A2C7.01A.11R.A18T.07																	0.951422	0.995522
TCGA.EE.A2GP.06A.11R.A18S.07																		0.995624
TCGA.D3.A1Q8.06A.11R.A18T.07																		0.995715
TCGA.FS.A1Z4.06A.11R.A18T.07																		0.995745
TCGA.D3.A2J8.06A.11R.A18T.07																		0.995783
TCGA.DA.A3F3.06A.11R.A20F.07																	0.977106	0.995793
TCGA.EB.A5VU.01A.21R.A32P.07																	0.972814	0.9958
TCGA.EE.A3J5.06A.11R.A20F.07																	0.971934	0.995817
TCGA.D3.A5GR.06A.11R.A27Q.07																		0.996079
TCGA.ER.A1A1.06A.11R.A18U.07																		0.996111
TCGA.DA.A3F8.06A.11R.A20F.07																		0.996317
TCGA.EB.A6R0.01A.12R.A32P.07																		0.996394
TCGA.FS.A1ZY.06A.11R.A18S.07																		0.996396
TCGA.EB.A41B.01A.11R.A24X.07																		0.996519
TCGA.FR.A8YE.06A.11R.A37K.07																		0.996557
TCGA.BF.A3DN.01A.11R.A20F.07																		0.996576
TCGA.ER.A2NH.06A.11R.A18S.07																		0.9966
TCGA.EE.A3JE.06A.11R.A20F.07																		0.996612
TCGA.GN.A4U8.06A.11R.A32P.07																		0.996942
TCGA.D3.A3C6.06A.12R.A18U.07																		0.997113
TCGA.EB.A3XF.01A.31R.A239.07																		0.997153
TCGA.EE.A2MQ.06A.11R.A18S.07																		0.997192
TCGA.ER.A19B.06A.11R.A18S.07																		0.997627
TCGA.D3.A51F.06A.11R.A266.07																		0.997724
TCGA.D3.A8GJ.06A.11R.A37K.07																		0.997748
TCGA.XV.A9VZ.01A.11R.A38C.07																	0.998956	0.997772
TCGA.EE.A2MD.06A.11R.A18T.07																		0.997787
TCGA.D3.A3MO.06A.11R.A21D.07																		0.997799
TCGA.FR.A69P.06A.21R.A311.07																		0.997981
TCGA.EE.A29Q.06A.11R.A18T.07																		0.998005
TCGA.FS.A1ZT.06A.11R.A18U.07																		0.99812
TCGA.GF.A769.01A.32R.A32P.07																		0.99819
TCGA.XV.A9W5.01A.11R.A38C.07																	0.995475	0.99825
TCGA.GN.A4U9.06A.11R.A32P.07																		0.998259
TCGA.ER.A19H.06A.12R.A18S.07																		0.998268
TCGA.EE.A20I.06A.11R.A18U.07																		0.998272
TCGA.LH.A9QB.06A.11R.A38C.07																		0.99837
TCGA.FS.A1ZN.01A.11R.A18T.07																	0.982893	0.998375
TCGA.BF.AAP6.01A.11R.A40A.07																		0.998395
TCGA.ER.A19S.06A.11R.A18U.07																		0.998454
TCGA.EB.A6QZ.01A.12R.A32P.07																		0.998522
TCGA.FS.A1ZR.06A.21R.A18U.07																		0.998559
TCGA.EE.A2MG.06A.11R.A18T.07																		0.998619
TCGA.WE.AA9Y.06A.12R.A38C.07																	0.962937	0.998656
TCGA.D9.A6EA.06A.11R.A311.07																		0.998701
TCGA.EE.A29W.06A.11R.A18U.07																		0.998703
TCGA.EE.A2A0.06A.11R.A18T.07																		0.998779
TCGA.D3.A8GN.06A.11R.A37K.07																		0.998787
TCGA.EB.A550.01A.61R.A27Q.07																	0.981957	0.998938
TCGA.DA.A1HW.06A.11R.A18U.07																	0.968656	0.998948
TCGA.YD.A89C.06A.11R.A37K.07																		0.998966
TCGA.D3.A1QA.07A.11R.A37K.07																		0.998978
TCGA.GN.A4U4.06A.11R.A32P.07																		0.998982
TCGA.ER.A2NC.06A.11R.A18T.07																		0.998986
TCGA.D3.A1Q5.06A.11R.A18T.07																		0.999094
TCGA.WE.A8K5.06A.11R.A37K.07																		0.999109
TCGA.DA.A1HV.06A.21R.A18S.07																		0.999145
TCGA.EB.A299.01A.21R.A18U.07																	0.989715	0.999173
TCGA.D3.A8GQ.06A.11R.A37K.07																		0.999195
TCGA.D9.A148.06A.11R.A18S.07																		0.9992
TCGA.EE.A2GB.06A.11R.A18T.07																	0.989475	0.999209
TCGA.D3.A8GB.06A.11R.A37K.07																		0.999236
TCGA.HR.A5NC.01A.11R.A27Q.07																	0.972945	0.999302
TCGA.FR.A44A.06A.11R.A24X.07																	0.991699	0.999467
TCGA.D3.A2JD.06A.11R.A18T.07																		0.999534
TCGA.EE.A3AE.06A.11R.A18S.07																		0.999576
TCGA.DA.A1I8.06A.11R.A18T.07																	0.996241	0.999624
TCGA.D3.A8GS.06A.12R.A37K.07																	0.976433	0.999635
TCGA.D3.A2JH.06A.11R.A18T.07																		0.999661
TCGA.D3.A1Q7.06A.11R.A18T.07																		0.99969
TCGA.ER.A19J.06A.11R.A18S.07																	0.999033	0.999691
TCGA.D3.A51N.06A.11R.A266.07																		0.999703
TCGA.DA.A1I5.06A.11R.A18T.07																	0.964148	0.999708
TCGA.BF.AAP7.01A.11R.A40A.07																		0.999711
TCGA.D3.A5GS.06A.11R.A27Q.07																	0.987209	0.999733
TCGA.D3.A2J9.06A.11R.A18T.07																		0.999737
TCGA.BF.AAP0.06A.11R.A39D.07																	0.958841	0.999794
TCGA.W3.AA21.06A.11R.A38C.07																	0.998452	0.999868
TCGA.FS.A4FB.06A.11R.A266.07																	0.980233	0.999873
TCGA.D9.A4Z2.01A.11R.A24X.07																	0.969599	0.999874
TCGA.D3.A3CE.06A.11R.A18S.07																		0.999879
TCGA.EE.A2M8.06A.12R.A18S.07																	0.991185	0.999883
TCGA.EE.A3AA.06A.11R.A18S.07																	0.968356	0.999889
TCGA.YD.A9TB.06A.12R.A40A.07																	0.973186	0.999892
TCGA.ER.A3ES.06A.11R.A20F.07																		0.999895
TCGA.EE.A2MI.06A.11R.A18U.07																	0.998803	0.9999
TCGA.FS.A1ZD.06A.11R.A18T.07																		0.999913
TCGA.EE.A2GN.06A.11R.A18S.07																	0.964429	0.999955
TCGA.D3.A8GO.06A.11R.A37K.07																	0.968905	0.999963
TCGA.Z2.AA3S.06A.11R.A39D.07																	0.983034	0.999973	0.999998
TCGA.GN.A4U3.06A.11R.A32P.07																		0.999974
TCGA.DA.A95W.06A.11R.A37K.07																		0.999976
TCGA.D3.A3MR.06A.11R.A21D.07																	0.97994	0.999977
TCGA.EE.A2M7.06A.11R.A18U.07																	0.954614	0.999977
TCGA.D3.A3C3.06A.12R.A18S.07																	0.998613	0.999989
TCGA.WE.A8ZT.06A.11R.A37K.07																	0.993059	0.999991
TCGA.WE.A8ZQ.06A.41R.A37K.07																	0.991526	0.999991
TCGA.EE.A3J7.06A.11R.A20F.07																		0.999992
TCGA.FS.A1Z7.06A.11R.A18T.07																		0.999995
TCGA.EE.A3AH.06A.11R.A18S.07																	0.999189	0.999999
TCGA.ER.A42K.06A.11R.A24X.07																	0.999678	0.999999
TCGA.FS.A1ZF.06A.12R.A18S.07																	0.99566	0.999999
TCGA.ER.A19E.06A.11R.A18S.07																	0.999811	1
TCGA.XV.AAZW.01A.12R.A40A.07																	0.970739
TCGA.EB.A44Q.06A.11R.A266.07																	0.979229
TCGA.EE.A29E.06A.11R.A18T.07																	0.982875
TCGA.ER.A196.01A.11R.A18T.07																	0.983015
TCGA.EB.A3XD.01A.22R.A239.07																	0.988815
TCGA.EE.A29G.06A.12R.A18T.07																	0.990111
TCGA.ER.A2NB.01A.12R.A18S.07																	0.992817
TCGA.FS.A1ZJ.06A.12R.A18S.07																			0.969863
TCGA.ER.A3EV.06A.11R.A20F.07																			0.999536
