# Supplementary material for: Revisiting olfactory receptors as putative drivers of cancer
Source: Wellcome Open Res. 2017 Feb 10;2:9. [Version 1] doi: 10.12688/wellcomeopenres.10646.1 (PMC5421569; doi:10.12688/wellcomeopenres.10646.1)
Supplement: Supplementary file 6 [file wellcomeopenres-2-11472-s0005.tgz]

Archive with 1 entries (1 files):
- 61a310b3-a425-4215-82d0-8ac2c970eb64.xlsx
