# Supplementary material for: Revisiting olfactory receptors as putative drivers of cancer
Source: Wellcome Open Res. 2017 Feb 10;2:9. [Version 1] doi: 10.12688/wellcomeopenres.10646.1 (PMC5421569; doi:10.12688/wellcomeopenres.10646.1)
Supplement: Supplementary file 7 [file wellcomeopenres-2-11472-s0006.tgz › 36dd75ae-7231-4331-8779-9172ab2d2ba9.xlsx]

## Sheet: Sheet1
	Nhemf_M2_Rep1	Nhemf_M2_Rep2	Nhem_M2_Rep1	Nhem_M2_Rep2
OR2C3	0.686697	0	0.0163487	0.00580123
